# Supplementary material for: 4-Bromo-1-[2,6-dichloro-4-(trifluoro­meth­yl)phen­yl]-5-(4-methoxy­benzyl­ideneamino)-1H-pyrazole-3-carbonitrile
Source: Acta Crystallogr Sect E Struct Rep Online. 2008 Feb 29;64(Pt 3):o646. doi: 10.1107/S1600536808005539 (PMC2960867; doi:10.1107/S1600536808005539)
Supplement: Supplementary file 1 [file e-64-0o646-sup1.cif]

##############################################################################
###                                                                        ###
###        Electronic paper (Acta Crystallographica Section E)             ###
###                                                                        ###
##############################################################################
#                                                                            #
# This CIF contains the data in a paper accepted for publication in Acta     #
# Crystallographica Section E. It conforms to the requirements of Notes      #
# for Authors for Section E, and has been peer reviewed under the auspices   #
# of the IUCr Commission on Journals.                                        #
#                                                                            #
# Full details of the Crystallographic Information File format               #
# are given in the paper "The Crystallographic Information File (CIF):       #
# a New Standard Archive File for Crystallography" by S. R. Hall, F. H.      #
# Allen and I. D. Brown [Acta Cryst. (1991), A47, 655-685].                  #
#                                                                            #
# The current version of the core CIF dictionary is obtainable from          #
# ftp://ftp.iucr.org/pub/cif_core.dic. The current version number is 2.1.    #
#                                                                            #
# Software is freely available for graphical display of the structure(s) in  #
# this CIF.  For information consult the CIF home page http://www.iucr.org/  #
# cif/home.html                                                              #
#                                                                            #
##############################################################################
                                             
data_global
_audit_creation_method     SHELXL-97
_journal_date_recd_electronic     2008-02-12
_journal_date_accepted     2008-02-27
_journal_name_full     'Acta Crystallographica, Section E'
_journal_year     2008
_journal_volume     64
_journal_issue      3
_journal_page_first     o646
_journal_page_last     o646
_journal_paper_category     QO
_journal_coeditor_code     SJ2465
_publ_contact_author_name     'Shuyan Li'
_publ_contact_author_address
; Department of Food and Biotechnology
Zhangzhou Vocational-Technical College
363000 Zhangzhou
People's Republic of China
;
_publ_contact_author_email     lisy910@163.com
_publ_contact_author_fax     '86 596 2660011'
_publ_contact_author_phone     '86 596 2660011'
_publ_section_title
;\
4-Bromo-1-[2,6-dichloro-4-(trifluoromethyl)phenyl]-5-(4-\
methoxybenzylideneamino)-1<i>H</i>-pyrazole-3-carbonitrile
;
loop_
    _publ_author_name
    _publ_author_footnote
    _publ_author_address
    'Zhu, Guohui' .
;
Department of Food and Biotechnology
Zhangzhou Vocational Technical College
363000 Zhangzhou
People's Republic of China
;
    'Li, Shuyan' .
;
Department of Food and Biotechnology
Zhangzhou Vocational Technical College
363000 Zhangzhou
People's Republic of China
;
    'Yang, Zhiping' .
;
Department of Food and Biotechnology
Zhangzhou Vocational Technical College
363000 Zhangzhou
People's Republic of China
;
data_I
_chemical_name_systematic
;
4-Bromo-1-[2,6-dichloro-4-(trifluoromethyl)phenyl]-5-(4-
methoxybenzylideneamino)-1H-pyrazole-3-carbonitrile
;
_chemical_name_common     ?
_chemical_formula_moiety     'C19 H10 Br Cl2 F3 N4 O'
_chemical_formula_sum     'C19 H10 Br Cl2 F3 N4 O'
_chemical_formula_iupac     'C19 H10 Br Cl2 F3 N4 O'
_chemical_formula_weight     518.12
_chemical_melting_point     '435-437'
_symmetry_cell_setting     Monoclinic
_symmetry_space_group_name_H-M     'P 21/c'
_symmetry_space_group_name_Hall     '-P 2ybc'
loop_
    _symmetry_equiv_pos_as_xyz
    'x, y, z'
    '-x, y+1/2, -z+1/2'
    '-x, -y, -z'
    'x, -y-1/2, z-1/2'
_cell_length_a     10.215(7)
_cell_length_b     13.407(9)
_cell_length_c     15.108(11)
_cell_angle_alpha     90.00
_cell_angle_beta     94.634(13)
_cell_angle_gamma     90.00
_cell_volume     2062(2)
_cell_formula_units_Z     4
_cell_measurement_reflns_used     3780
_cell_measurement_theta_min     2.58
_cell_measurement_theta_max     24.15
_cell_measurement_temperature     293(2)
_exptl_crystal_description     Block
_exptl_crystal_colour     Colorless
_exptl_crystal_size_max     0.28
_exptl_crystal_size_mid     0.25
_exptl_crystal_size_min     0.23
_exptl_crystal_density_diffrn     1.669
_exptl_crystal_density_meas     ?
_exptl_crystal_density_method     'not measured'
_exptl_crystal_F_000     1024
_exptl_absorpt_coefficient_mu     2.298
_exptl_absorpt_correction_type     multi-scan
_exptl_absorpt_process_details     '(SADABS; Bruker, 2002)'
_exptl_absorpt_correction_T_min     0.5680
_exptl_absorpt_correction_T_max     0.6182
_exptl_special_details
;
;
_diffrn_ambient_temperature     293(2)
_diffrn_radiation_type     MoK\a
_diffrn_radiation_wavelength     0.71073
_diffrn_radiation_source     'fine-focus sealed tube'
_diffrn_radiation_monochromator     graphite
_diffrn_measurement_device_type     'Bruker P4 CCD'
_diffrn_measurement_method     \w
_diffrn_detector_area_resol_mean     ?
_diffrn_reflns_number     15375
_diffrn_reflns_av_R_equivalents     0.0282
_diffrn_reflns_av_sigmaI/netI     0.0237
_diffrn_reflns_theta_min     2.78
_diffrn_reflns_theta_max     27.56
_diffrn_reflns_theta_full     27.56
_diffrn_measured_fraction_theta_max     0.982
_diffrn_measured_fraction_theta_full     0.982
_diffrn_reflns_limit_h_min     -13
_diffrn_reflns_limit_h_max     10
_diffrn_reflns_limit_k_min     -17
_diffrn_reflns_limit_k_max     17
_diffrn_reflns_limit_l_min     -19
_diffrn_reflns_limit_l_max     19
_diffrn_standards_number     0
_diffrn_standards_interval_count     ?
_diffrn_standards_interval_time     ?
_diffrn_standards_decay_%     ?
_refine_special_details
;
 Refinement of F^2^ against ALL reflections.  The weighted R-factor wR and
 goodness of fit S are based on F^2^, conventional R-factors R are based
 on F, with F set to zero for negative F^2^. The threshold expression of
 F^2^ > 2sigma(F^2^) is used only for calculating R-factors(gt) etc. and is
 not relevant to the choice of reflections for refinement.  R-factors based
 on F^2^ are statistically about twice as large as those based on F, and R-
 factors based on All data will be even larger.
;
_reflns_number_total     4681
_reflns_number_gt     4061
_reflns_threshold_expression     I>2\s(I)
_refine_ls_structure_factor_coef     Fsqd
_refine_ls_matrix_type     full
_refine_ls_R_factor_all     0.0564
_refine_ls_R_factor_gt     0.0494
_refine_ls_wR_factor_gt     0.1479
_refine_ls_wR_factor_ref     0.1603
_refine_ls_goodness_of_fit_ref     1.021
_refine_ls_restrained_S_all     1.021
_refine_ls_number_reflns     4681
_refine_ls_number_parameters     271
_refine_ls_number_restraints     0
_refine_ls_hydrogen_treatment     constr
_refine_ls_weighting_scheme     calc
_refine_ls_weighting_details
         'calc w=1/[\s^2^(Fo^2^)+(0.1058P)^2^+1.2139P] where P=(Fo^2^+2Fc^2^)/3'
_atom_sites_solution_hydrogens     geom
_atom_sites_solution_primary     direct
_atom_sites_solution_secondary     difmap
_refine_ls_shift/su_max     0.001
_refine_ls_shift/su_mean     0.000
_refine_diff_density_max     0.872
_refine_diff_density_min     -1.223
_refine_ls_extinction_method     none
_refine_ls_extinction_coef     ?
loop_
    _atom_type_symbol
    _atom_type_description
    _atom_type_scat_dispersion_real
    _atom_type_scat_dispersion_imag
    _atom_type_scat_source
    'C' 'C' 0.0033 0.0016
                         'International Tables Vol C Tables 4.2.6.8 and 6.1.1.4'
    'H' 'H' 0.0000 0.0000
                         'International Tables Vol C Tables 4.2.6.8 and 6.1.1.4'
    'N' 'N' 0.0061 0.0033
                         'International Tables Vol C Tables 4.2.6.8 and 6.1.1.4'
    'O' 'O' 0.0106 0.0060
                         'International Tables Vol C Tables 4.2.6.8 and 6.1.1.4'
    'F' 'F' 0.0171 0.0103
                         'International Tables Vol C Tables 4.2.6.8 and 6.1.1.4'
    'Cl' 'Cl' 0.1484 0.1585
                         'International Tables Vol C Tables 4.2.6.8 and 6.1.1.4'
    'Br' 'Br' -0.2901 2.4595
                         'International Tables Vol C Tables 4.2.6.8 and 6.1.1.4'
_computing_data_collection     'SMART (Bruker, 2002)'
_computing_cell_refinement     'SAINT (Bruker, 2002)'
_computing_data_reduction     'SAINT (Bruker, 2002)'
_computing_structure_solution     'SHELXS97 (Sheldrick, 2008)'
_computing_structure_refinement     'SHELXL97 (Sheldrick, 2008)'
_computing_molecular_graphics     'ORTEP-3 (Farrugia, 1997)'
_computing_publication_material     'SHELXL97 (Sheldrick, 2008)'
loop_
    _atom_site_type_symbol
    _atom_site_label
    _atom_site_fract_x
    _atom_site_fract_y
    _atom_site_fract_z
    _atom_site_U_iso_or_equiv
    _atom_site_adp_type
    _atom_site_calc_flag
    _atom_site_refinement_flags
    _atom_site_occupancy
    _atom_site_disorder_assembly
    _atom_site_disorder_group
    Br Br1 0.47949(4) 0.47599(2) 0.18806(3) 0.06204(17) Uani d . 1 . .
    Cl Cl1 0.47167(9) 0.15617(7) -0.07867(6) 0.0635(3) Uani d . 1 . .
    Cl Cl2 0.21780(9) 0.09133(6) 0.21206(5) 0.0598(2) Uani d . 1 . .
    O O1 -0.1317(3) 0.5592(2) -0.2291(2) 0.0705(7) Uani d . 1 . .
    N N1 0.7437(3) 0.2820(3) 0.3107(3) 0.0722(9) Uani d . 1 . .
    N N2 0.5089(2) 0.17560(18) 0.16494(16) 0.0440(5) Uani d . 1 . .
    N N3 0.4063(2) 0.19538(16) 0.10558(15) 0.0401(5) Uani d . 1 . .
    N N4 0.2718(2) 0.32184(17) 0.03993(16) 0.0440(5) Uani d . 1 . .
    C C1 0.5457(3) 0.2656(2) 0.19544(18) 0.0426(6) Uani d . 1 . .
    C C2 0.4669(3) 0.34164(19) 0.1561(2) 0.0431(6) Uani d . 1 . .
    C C3 0.3773(3) 0.29447(18) 0.09722(18) 0.0393(5) Uani d . 1 . .
    C C4 0.6555(3) 0.2745(2) 0.2597(2) 0.0510(7) Uani d . 1 . .
    C C5 0.3380(3) 0.11449(18) 0.06234(17) 0.0372(5) Uani d . 1 . .
    C C6 0.2496(3) 0.0587(2) 0.10637(18) 0.0404(5) Uani d . 1 . .
    C C7 0.1868(3) -0.02304(19) 0.0660(2) 0.0455(6) Uani d . 1 . .
    H H7 0.1275 -0.0603 0.0959 0.055 Uiso calc R 1 . .
    C C8 0.2134(3) -0.0482(2) -0.0186(2) 0.0444(6) Uani d . 1 . .
    C C9 0.2998(3) 0.0065(2) -0.0649(2) 0.0467(6) Uani d . 1 . .
    H H9 0.3161 -0.0110 -0.1225 0.056 Uiso calc R 1 . .
    C C10 0.3616(3) 0.0880(2) -0.02374(18) 0.0412(5) Uani d . 1 . .
    C C11 0.1513(4) -0.1404(2) -0.0601(3) 0.0606(8) Uani d . 1 . .
    C C12 0.2714(3) 0.4090(2) 0.0053(2) 0.0468(6) Uani d . 1 . .
    H H12 0.3433 0.4503 0.0194 0.056 Uiso calc R 1 . .
    C C13 0.1648(3) 0.4469(2) -0.05455(19) 0.0423(6) Uani d . 1 . .
    C C14 0.1740(3) 0.5440(2) -0.0862(2) 0.0499(7) Uani d . 1 . .
    H H14 0.2473 0.5823 -0.0682 0.060 Uiso calc R 1 . .
    C C15 0.0759(3) 0.5846(2) -0.1438(2) 0.0485(6) Uani d . 1 . .
    H H15 0.0826 0.6499 -0.1637 0.058 Uiso calc R 1 . .
    C C16 -0.0316(3) 0.5275(2) -0.1712(2) 0.0474(6) Uani d . 1 . .
    C C17 -0.0425(3) 0.4296(3) -0.1403(2) 0.0556(7) Uani d . 1 . .
    H H17 -0.1157 0.3913 -0.1586 0.067 Uiso calc R 1 . .
    C C18 0.0549(3) 0.3903(2) -0.0829(2) 0.0499(7) Uani d . 1 . .
    H H18 0.0476 0.3252 -0.0627 0.060 Uiso calc R 1 . .
    C C19 -0.1250(5) 0.6581(3) -0.2612(4) 0.0878(15) Uani d . 1 . .
    H H19C -0.2005 0.6714 -0.3015 0.132 Uiso calc R 1 . .
    H H19B -0.0467 0.6660 -0.2916 0.132 Uiso calc R 1 . .
    H H19A -0.1233 0.7039 -0.2123 0.132 Uiso calc R 1 . .
    F F1 0.2269(3) -0.21908(16) -0.0449(2) 0.0972(10) Uani d . 1 . .
    F F2 0.0391(3) -0.1633(2) -0.0287(3) 0.1064(11) Uani d . 1 . .
    F F3 0.1310(4) -0.1354(3) -0.1460(2) 0.1269(15) Uani d . 1 . .
loop_
    _atom_site_aniso_label
    _atom_site_aniso_U_11
    _atom_site_aniso_U_22
    _atom_site_aniso_U_33
    _atom_site_aniso_U_12
    _atom_site_aniso_U_13
    _atom_site_aniso_U_23
    Br1 0.0722(3) 0.0340(2) 0.0776(3) -0.00455(12) -0.00746(19) -0.01343(13)
    Cl1 0.0740(5) 0.0690(5) 0.0497(4) -0.0276(4) 0.0184(4) -0.0037(3)
    Cl2 0.0782(5) 0.0583(5) 0.0453(4) 0.0063(4) 0.0197(4) 0.0037(3)
    O1 0.0646(15) 0.0602(15) 0.0822(18) 0.0061(12) -0.0225(13) 0.0004(13)
    N1 0.0669(19) 0.0670(19) 0.079(2) 0.0077(15) -0.0188(17) -0.0201(16)
    N2 0.0514(13) 0.0380(12) 0.0416(11) 0.0037(10) -0.0028(10) -0.0017(9)
    N3 0.0520(12) 0.0308(10) 0.0366(10) -0.0008(9) -0.0025(9) -0.0019(8)
    N4 0.0547(13) 0.0327(11) 0.0434(12) 0.0007(9) -0.0037(10) -0.0006(9)
    C1 0.0483(14) 0.0377(13) 0.0412(13) 0.0013(10) 0.0008(11) -0.0060(10)
    C2 0.0517(15) 0.0309(12) 0.0460(14) -0.0012(10) -0.0002(11) -0.0049(10)
    C3 0.0478(13) 0.0294(11) 0.0407(13) -0.0014(10) 0.0045(10) -0.0017(9)
    C4 0.0555(17) 0.0464(15) 0.0501(16) 0.0048(12) -0.0012(13) -0.0126(12)
    C5 0.0458(13) 0.0271(11) 0.0381(12) 0.0005(9) 0.0002(10) -0.0006(9)
    C6 0.0481(14) 0.0325(12) 0.0410(13) 0.0050(10) 0.0052(11) 0.0046(10)
    C7 0.0440(14) 0.0331(13) 0.0596(17) -0.0016(10) 0.0057(12) 0.0084(11)
    C8 0.0461(14) 0.0305(12) 0.0551(16) -0.0028(10) -0.0045(12) -0.0017(11)
    C9 0.0571(16) 0.0409(13) 0.0419(14) -0.0053(12) 0.0019(12) -0.0070(11)
    C10 0.0477(14) 0.0372(13) 0.0392(13) -0.0059(10) 0.0053(10) -0.0023(10)
    C11 0.0627(19) 0.0413(16) 0.075(2) -0.0116(14) -0.0131(16) -0.0049(15)
    C12 0.0539(16) 0.0358(13) 0.0498(15) -0.0028(11) -0.0012(12) 0.0000(11)
    C13 0.0527(15) 0.0331(12) 0.0407(13) -0.0004(11) 0.0027(11) -0.0002(10)
    C14 0.0570(17) 0.0344(13) 0.0567(17) -0.0059(12) -0.0056(13) 0.0023(12)
    C15 0.0604(17) 0.0320(12) 0.0522(16) 0.0032(11) -0.0007(13) 0.0019(11)
    C16 0.0513(16) 0.0440(16) 0.0461(15) 0.0069(11) -0.0005(12) -0.0038(11)
    C17 0.0546(17) 0.0481(17) 0.0628(19) -0.0122(13) -0.0031(14) -0.0011(14)
    C18 0.0614(17) 0.0363(13) 0.0522(16) -0.0082(12) 0.0061(13) 0.0024(11)
    C19 0.091(3) 0.059(2) 0.106(4) 0.020(2) -0.035(3) 0.006(2)
    F1 0.0977(18) 0.0389(11) 0.150(3) 0.0004(11) -0.0223(18) -0.0259(14)
    F2 0.0762(16) 0.0812(18) 0.164(3) -0.0395(14) 0.0210(18) -0.0324(19)
    F3 0.198(4) 0.095(2) 0.0784(18) -0.074(2) -0.044(2) -0.0037(16)
_geom_special_details
;
 All esds (except the esd in the dihedral angle between two l.s. planes)
 are estimated using the full covariance matrix.  The cell esds are taken
 into account individually in the estimation of esds in distances, angles
 and torsion angles; correlations between esds in cell parameters are only
 used when they are defined by crystal symmetry.  An approximate (isotropic)
 treatment of cell esds is used for estimating esds involving l.s. planes.
;
loop_
    _geom_bond_atom_site_label_1
    _geom_bond_atom_site_label_2
    _geom_bond_site_symmetry_2
    _geom_bond_distance
    _geom_bond_publ_flag
    Br1 C2 . 1.867(3) ?
    Cl1 C10 . 1.714(3) ?
    Cl2 C6 . 1.712(3) ?
    O1 C16 . 1.359(4) ?
    O1 C19 . 1.416(5) ?
    N1 C4 . 1.142(5) ?
    N2 C1 . 1.334(4) ?
    N2 N3 . 1.349(3) ?
    N3 C3 . 1.365(3) ?
    N3 C5 . 1.420(3) ?
    N4 C12 . 1.280(4) ?
    N4 C3 . 1.376(4) ?
    C1 C2 . 1.402(4) ?
    C1 C4 . 1.428(4) ?
    C2 C3 . 1.377(4) ?
    C5 C6 . 1.383(4) ?
    C5 C10 . 1.388(4) ?
    C6 C7 . 1.386(4) ?
    C7 C8 . 1.371(5) ?
    C7 H7 . 0.9300 ?
    C8 C9 . 1.380(4) ?
    C8 C11 . 1.503(4) ?
    C9 C10 . 1.384(4) ?
    C9 H9 . 0.9300 ?
    C11 F3 . 1.299(5) ?
    C11 F2 . 1.311(5) ?
    C11 F1 . 1.317(4) ?
    C12 C13 . 1.450(4) ?
    C12 H12 . 0.9300 ?
    C13 C18 . 1.393(4) ?
    C13 C14 . 1.393(4) ?
    C14 C15 . 1.385(4) ?
    C14 H14 . 0.9300 ?
    C15 C16 . 1.374(5) ?
    C15 H15 . 0.9300 ?
    C16 C17 . 1.401(5) ?
    C17 C18 . 1.370(5) ?
    C17 H17 . 0.9300 ?
    C18 H18 . 0.9300 ?
    C19 H19C . 0.9600 ?
    C19 H19B . 0.9600 ?
    C19 H19A . 0.9600 ?
loop_
    _geom_angle_atom_site_label_1
    _geom_angle_atom_site_label_2
    _geom_angle_atom_site_label_3
    _geom_angle_site_symmetry_1
    _geom_angle_site_symmetry_3
    _geom_angle
    _geom_angle_publ_flag
    C16 O1 C19 . . 117.3(3) ?
    C1 N2 N3 . . 103.5(2) ?
    N2 N3 C3 . . 113.8(2) ?
    N2 N3 C5 . . 118.8(2) ?
    C3 N3 C5 . . 127.3(2) ?
    C12 N4 C3 . . 118.5(3) ?
    N2 C1 C2 . . 112.0(2) ?
    N2 C1 C4 . . 119.7(3) ?
    C2 C1 C4 . . 128.3(3) ?
    C3 C2 C1 . . 105.6(2) ?
    C3 C2 Br1 . . 129.7(2) ?
    C1 C2 Br1 . . 124.6(2) ?
    N3 C3 N4 . . 118.1(2) ?
    N3 C3 C2 . . 105.0(2) ?
    N4 C3 C2 . . 136.8(2) ?
    N1 C4 C1 . . 179.6(5) ?
    C6 C5 C10 . . 118.8(2) ?
    C6 C5 N3 . . 120.5(2) ?
    C10 C5 N3 . . 120.7(2) ?
    C5 C6 C7 . . 120.8(3) ?
    C5 C6 Cl2 . . 119.4(2) ?
    C7 C6 Cl2 . . 119.8(2) ?
    C8 C7 C6 . . 119.1(3) ?
    C8 C7 H7 . . 120.5 ?
    C6 C7 H7 . . 120.5 ?
    C7 C8 C9 . . 121.6(3) ?
    C7 C8 C11 . . 118.9(3) ?
    C9 C8 C11 . . 119.5(3) ?
    C8 C9 C10 . . 118.7(3) ?
    C8 C9 H9 . . 120.7 ?
    C10 C9 H9 . . 120.7 ?
    C9 C10 C5 . . 121.0(2) ?
    C9 C10 Cl1 . . 119.8(2) ?
    C5 C10 Cl1 . . 119.2(2) ?
    F3 C11 F2 . . 107.5(3) ?
    F3 C11 F1 . . 105.0(4) ?
    F2 C11 F1 . . 105.5(3) ?
    F3 C11 C8 . . 113.7(3) ?
    F2 C11 C8 . . 113.2(3) ?
    F1 C11 C8 . . 111.4(3) ?
    N4 C12 C13 . . 123.5(3) ?
    N4 C12 H12 . . 118.3 ?
    C13 C12 H12 . . 118.3 ?
    C18 C13 C14 . . 118.6(3) ?
    C18 C13 C12 . . 123.2(3) ?
    C14 C13 C12 . . 118.2(3) ?
    C15 C14 C13 . . 121.1(3) ?
    C15 C14 H14 . . 119.4 ?
    C13 C14 H14 . . 119.4 ?
    C16 C15 C14 . . 119.4(3) ?
    C16 C15 H15 . . 120.3 ?
    C14 C15 H15 . . 120.3 ?
    O1 C16 C15 . . 124.1(3) ?
    O1 C16 C17 . . 115.5(3) ?
    C15 C16 C17 . . 120.3(3) ?
    C18 C17 C16 . . 119.8(3) ?
    C18 C17 H17 . . 120.1 ?
    C16 C17 H17 . . 120.1 ?
    C17 C18 C13 . . 120.8(3) ?
    C17 C18 H18 . . 119.6 ?
    C13 C18 H18 . . 119.6 ?
    O1 C19 H19C . . 109.5 ?
    O1 C19 H19B . . 109.5 ?
    H19C C19 H19B . . 109.5 ?
    O1 C19 H19A . . 109.5 ?
    H19C C19 H19A . . 109.5 ?
    H19B C19 H19A . . 109.5 ?
