# Supplementary material for: 4-Bromo-1-[2,6-dichloro-4-(trifluoro­meth­yl)phen­yl]-5-(4-methoxy­benzyl­ideneamino)-1H-pyrazole-3-carbonitrile
Source: Acta Crystallogr Sect E Struct Rep Online. 2008 Feb 29;64(Pt 3):o646. doi: 10.1107/S1600536808005539 (PMC2960867; doi:10.1107/S1600536808005539)
Supplement: Supplementary file 2 [file e-64-0o646-Isup2.hkl]

# 
# h,k,l, Fc-squared, Fo-squared, sigma(Fo-squared) and status flag 
# 
data_I
_shelx_title ' A in P2(1)/c' 
_shelx_refln_list_code          4 
_shelx_F_calc_maximum      225.50 
_exptl_crystal_F_000      1024.00 
_reflns_d_resolution_high  0.7680 
 
loop_ 
 _symmetry_equiv_pos_as_xyz 
 'x, y, z' 
 '-x, y+1/2, -z+1/2' 
 '-x, -y, -z' 
 'x, -y-1/2, z-1/2' 
 
_cell_length_a    10.2149 
_cell_length_b    13.4070 
_cell_length_c    15.1085 
_cell_angle_alpha  90.000 
_cell_angle_beta   94.634 
_cell_angle_gamma  90.000 
 
_shelx_F_squared_multiplier     1.000 
 
loop_ 
 _refln_index_h 
 _refln_index_k 
 _refln_index_l 
 _refln_F_squared_calc 
 _refln_F_squared_meas 
 _refln_F_squared_sigma 
 _refln_observed_status 
   2   0   0     3793.00     3503.64     76.35 o 
   4   0   0    21482.09    18822.35    841.37 o 
   5   0   0     3161.18     2929.99     18.01 o 
   6   0   0     2735.09     3316.96     29.59 o 
   7   0   0     3388.45     3628.48     82.60 o 
   8   0   0      746.35      746.15     78.00 o 
   9   0   0      288.25      341.48     20.70 o 
  10   0   0      108.10      106.68     18.74 o 
  11   0   0       11.57       19.94      5.22 o 
  12   0   0       43.69       44.28      6.88 o 
  13   0   0        0.72        0.72      5.06 o 
   2   1   0     7892.98     7084.24    100.02 o 
   3   1   0      887.27      759.09      7.05 o 
   4   1   0      985.00      892.77      8.31 o 
   5   1   0       62.45       61.18      2.44 o 
   6   1   0      541.48      473.72     12.78 o 
   7   1   0        5.81       16.00      1.18 o 
   8   1   0      112.22       86.58      9.74 o 
   9   1   0       74.25       80.59     10.79 o 
  10   1   0      116.12      144.29     15.25 o 
  11   1   0      107.57      101.55     10.82 o 
  12   1   0       16.73       27.76      6.41 o 
  13   1   0        1.44        8.50      4.41 o 
   1   2   0      818.67      851.80     12.40 o 
   2   2   0      998.75      897.18      8.64 o 
   3   2   0     8840.52     8265.98     56.10 o 
   4   2   0     2802.57     2819.43     19.26 o 
   5   2   0     1207.85     1055.90     26.77 o 
   6   2   0     3422.18     3499.69     69.71 o 
   7   2   0      631.96      637.54     14.31 o 
   8   2   0        4.33        3.17      1.36 o 
   9   2   0      136.73      165.73     12.60 o 
  10   2   0      106.55      100.32     12.11 o 
  11   2   0       28.26       18.75      5.48 o 
  12   2   0        0.24        4.75      3.26 o 
  13   2   0        2.18        3.28      3.36 o 
   1   3   0    18098.77    14665.86   1025.80 o 
   2   3   0     2092.73     1963.92     16.43 o 
   3   3   0     3533.51     3601.37     30.82 o 
   4   3   0      872.63      803.88      9.16 o 
   5   3   0     1706.12     1419.22     14.82 o 
   6   3   0      224.54      260.37      5.59 o 
   7   3   0      197.82      170.82      5.37 o 
   8   3   0     1233.47     1355.43     20.86 o 
   9   3   0      926.94      973.00     19.25 o 
  10   3   0        4.81        6.66      2.20 o 
  11   3   0        1.57        5.25      2.50 o 
  12   3   0        9.91        7.91      4.12 o 
   0   4   0       80.80       91.31      1.38 o 
   1   4   0    12978.73    12068.73    312.07 o 
   2   4   0      343.76      312.04      3.53 o 
   3   4   0     1225.41     1241.52     10.32 o 
   4   4   0     2387.13     2277.39     51.23 o 
   5   4   0      118.38       95.55      3.77 o 
   6   4   0      462.17      489.43      9.52 o 
   7   4   0       34.98       34.07      3.25 o 
   8   4   0        3.45        2.34      2.86 o 
   9   4   0       50.45       53.99      4.99 o 
  10   4   0       58.64       68.04      5.82 o 
  11   4   0       13.67       21.48      4.09 o 
  12   4   0        0.03        2.97      4.79 o 
   1   5   0       93.71      128.42      4.12 o 
   2   5   0     1281.63     1302.65     13.77 o 
   3   5   0      451.23      371.24      3.47 o 
   4   5   0       13.81       39.59      5.49 o 
   5   5   0      284.34      285.54      5.93 o 
   6   5   0       74.56       46.87      3.86 o 
   7   5   0        4.52        3.83      1.39 o 
   8   5   0      187.26      188.62      8.31 o 
   9   5   0      237.03      222.56      5.52 o 
  10   5   0        2.88        6.35      1.98 o 
  11   5   0       15.32       17.23      4.51 o 
  12   5   0       21.10       13.34      4.71 o 
   0   6   0     3591.57     3735.35     83.99 o 
   1   6   0    10080.71    10499.35    127.12 o 
   2   6   0    17883.49    17377.93    347.34 o 
   3   6   0     4704.55     4922.31     77.78 o 
   4   6   0     2415.34     2715.56     33.13 o 
   5   6   0     3339.11     3547.70     53.94 o 
   6   6   0     2166.11     2283.14     61.21 o 
   7   6   0       75.92       89.47      7.07 o 
   8   6   0       28.65       41.00      4.20 o 
   9   6   0      312.59      355.47     11.75 o 
  10   6   0       78.60       80.47      5.86 o 
  11   6   0        0.09       -3.04      3.04 o 
  12   6   0        3.95        6.04      4.22 o 
   1   7   0        6.15       10.88      1.39 o 
   2   7   0     1384.70     1298.92     17.49 o 
   3   7   0     3875.97     3955.53     35.36 o 
   4   7   0      826.93      765.76     10.83 o 
   5   7   0     1338.94     1283.23     18.28 o 
   6   7   0     4819.20     4916.00    112.07 o 
   7   7   0      194.37      184.77      5.28 o 
   8   7   0      132.19      112.59      5.31 o 
   9   7   0      718.77      698.16     14.49 o 
  10   7   0      246.02      263.97      9.69 o 
  11   7   0      102.92       94.72      6.10 o 
  12   7   0       35.27       32.76      4.05 o 
   0   8   0      383.77      471.45      9.88 o 
   1   8   0      783.57      781.66     21.83 o 
   2   8   0      948.65      927.12     14.74 o 
   3   8   0       28.24       34.59      2.03 o 
   4   8   0       84.38      106.64      2.65 o 
   5   8   0      801.99      801.37     13.78 o 
   6   8   0      663.02      707.22     12.96 o 
   7   8   0       17.61       30.39      3.09 o 
   8   8   0       10.97       15.53      2.25 o 
   9   8   0       47.89       31.85      2.63 o 
  10   8   0        2.67        1.70      1.55 o 
  11   8   0        0.30        5.47      2.45 o 
   1   9   0     2017.49     2176.87     21.03 o 
   2   9   0      171.22      120.95      4.49 o 
   3   9   0     1418.01     1182.25     12.54 o 
   4   9   0       54.33       59.40      4.81 o 
   5   9   0     1586.58     1572.04     12.90 o 
   6   9   0     1373.16     1334.35     20.87 o 
   7   9   0     1125.25     1163.88     15.19 o 
   8   9   0      498.64      522.25      8.25 o 
   9   9   0      358.18      385.56      8.46 o 
  10   9   0      144.04      170.80     11.58 o 
  11   9   0       68.54       81.69      8.73 o 
   0  10   0       14.26       12.74      4.03 o 
   1  10   0      107.41      146.11      5.80 o 
   2  10   0      750.42      697.54     10.99 o 
   3  10   0     2050.15     1898.94     39.69 o 
   4  10   0       11.75        8.78      1.99 o 
   5  10   0       94.48       97.75      4.87 o 
   6  10   0      657.21      651.01     10.28 o 
   7  10   0      117.63      128.29      7.09 o 
   8  10   0       12.39       15.86      2.53 o 
   9  10   0        3.94        4.20      2.12 o 
  10  10   0       21.45       21.07      4.26 o 
   1  11   0        2.01        0.26      1.70 o 
   2  11   0      549.74      564.45     10.44 o 
   3  11   0     1046.01     1062.30     18.95 o 
   4  11   0       65.72       64.07      3.37 o 
   5  11   0      354.58      340.15      5.59 o 
   6  11   0       26.18       22.46      2.31 o 
   7  11   0      365.70      389.50     12.29 o 
   8  11   0        9.88        4.67      1.89 o 
   9  11   0       70.95       77.79      5.29 o 
  10  11   0        8.85        3.88      2.54 o 
   0  12   0        7.96       13.62      2.57 o 
   1  12   0        1.64        1.92      1.00 o 
   2  12   0       33.49       44.62      4.34 o 
   3  12   0       55.93       55.69      3.73 o 
   4  12   0      161.84      182.44      5.94 o 
   5  12   0       74.51       83.33      8.63 o 
   6  12   0       95.56       80.89      8.41 o 
   7  12   0        8.36        6.37      4.09 o 
   8  12   0       41.95       36.51     11.47 o 
   9  12   0       10.68       10.21      4.25 o 
   1  13   0      674.33      698.06     15.30 o 
   2  13   0       82.65       73.30      5.08 o 
   3  13   0        9.39       10.87      1.65 o 
   4  13   0      198.70      207.31      4.82 o 
   5  13   0      738.24      692.44     17.65 o 
   6  13   0      210.73      190.34     18.72 o 
   7  13   0      196.76      187.87     12.05 o 
   8  13   0      208.18      199.31     10.83 o 
   0  14   0      216.96      246.36     13.49 o 
   1  14   0      267.65      284.36      6.69 o 
   2  14   0      326.71      319.14      8.91 o 
   3  14   0      151.66      141.92      6.85 o 
   4  14   0      265.26      251.85      6.86 o 
   5  14   0       75.65       71.61      8.27 o 
   6  14   0       53.26       46.88      4.98 o 
   7  14   0       62.25       59.39      6.57 o 
   1  15   0        6.40        8.56      2.21 o 
   2  15   0      123.79      124.79      7.15 o 
   3  15   0       79.16       60.83      4.24 o 
   4  15   0      295.66      296.15     12.25 o 
   5  15   0      164.57      159.13     10.37 o 
   6  15   0      125.92      104.79     12.68 o 
   0  16   0     1070.39     1086.42     32.22 o 
   1  16   0      371.36      349.36      8.00 o 
   2  16   0      274.41      290.38      8.50 o 
   3  16   0      431.94      468.72     24.64 o 
   4  16   0      451.44      489.63     11.97 o 
   5  16   0       32.54       29.68      3.94 o 
   1  17   0       16.29       11.96      2.38 o 
   2  17   0       51.07       52.37      5.00 o 
 -13   1   1       20.82       21.69      6.71 o 
 -12   1   1       39.35       56.95      5.69 o 
 -11   1   1      488.11      586.91     16.32 o 
 -10   1   1      387.52      468.15     16.21 o 
  -9   1   1      353.16      368.89     14.65 o 
  -8   1   1      144.72       98.56      9.67 o 
  -7   1   1     2610.17     2721.10     97.48 o 
  -6   1   1     5564.19     5425.87    225.16 o 
  -5   1   1        7.26        8.39      1.85 o 
  -4   1   1       12.49       29.36      1.96 o 
  -3   1   1     9741.36     8479.33     65.36 o 
  -2   1   1     3499.78     3690.52     59.30 o 
  -1   1   1       57.42       42.54      0.97 o 
   1   1   1     1324.45     1144.29     11.83 o 
   2   1   1     8962.22     8100.26     96.36 o 
   3   1   1    14997.93    13616.03    350.38 o 
   4   1   1      836.34      678.89     11.46 o 
   5   1   1     2924.93     2959.14     49.09 o 
   6   1   1     5735.78     5342.08    101.16 o 
   7   1   1     1242.52     1157.08     23.96 o 
   8   1   1      232.93      214.87      9.03 o 
   9   1   1     3234.37     3646.95     82.54 o 
  10   1   1      135.60      151.73     12.15 o 
  11   1   1      277.96      313.61     18.96 o 
  12   1   1      108.92      112.99     12.84 o 
  13   1   1       20.30       13.68      5.12 o 
 -13   2   1       18.22       10.96      4.33 o 
 -12   2   1        6.87        3.62      3.65 o 
 -11   2   1       70.71       77.45      5.80 o 
 -10   2   1        1.26        5.59      3.27 o 
  -9   2   1       56.61       55.50      4.68 o 
  -8   2   1      270.80      239.72     10.69 o 
  -7   2   1      110.77      116.56      4.02 o 
  -6   2   1      289.40      219.18      5.96 o 
  -5   2   1     4394.40     4632.58     31.23 o 
  -4   2   1      398.65      375.98     10.86 o 
  -3   2   1       47.67       45.29      1.87 o 
  -2   2   1       26.80       20.61      2.71 o 
  -1   2   1    12641.95    12410.36     97.07 o 
   0   2   1      383.03      356.69      9.52 o 
   1   2   1      601.63      609.03      9.37 o 
   3   2   1     2127.85     1987.80     19.91 o 
   4   2   1       79.24       59.39      1.74 o 
   5   2   1     1857.56     1738.80     51.01 o 
   6   2   1      354.36      356.73      7.05 o 
   7   2   1       76.41       79.79      6.06 o 
   8   2   1     1121.70     1193.83     23.48 o 
   9   2   1        7.28       10.75      1.86 o 
  10   2   1       15.22       10.63      2.98 o 
  11   2   1      124.29      117.67     15.57 o 
  12   2   1        1.57        3.79      2.53 o 
  13   2   1        0.83        0.21      3.26 o 
 -13   3   1        8.41        4.83      3.38 o 
 -12   3   1        3.42        2.27      3.20 o 
 -11   3   1        4.38       11.12      4.35 o 
 -10   3   1       57.13       53.11      5.45 o 
  -9   3   1       40.74       33.94      4.27 o 
  -8   3   1       20.98       17.09      2.38 o 
  -7   3   1       14.34       10.86      3.01 o 
  -6   3   1      794.01      895.61     17.95 o 
  -5   3   1      510.19      422.33      9.40 o 
  -4   3   1     1209.47     1156.96     18.42 o 
  -3   3   1     4307.76     4491.23     53.32 o 
  -2   3   1     4108.18     4276.42     43.95 o 
  -1   3   1     2151.15     2148.70     12.13 o 
   1   3   1     1055.88     1030.52     25.61 o 
   3   3   1     8337.80     7424.44     83.96 o 
   4   3   1      445.82      255.41      4.26 o 
   5   3   1     2663.44     2518.91     64.16 o 
   6   3   1     2215.62     2214.35     21.25 o 
   7   3   1     1046.48     1028.36     18.15 o 
   8   3   1      597.67      613.94     13.74 o 
   9   3   1      223.71      228.23      6.91 o 
  10   3   1       17.75        6.22      2.55 o 
  11   3   1      179.63      193.74      7.62 o 
  12   3   1       89.17      100.84      9.06 o 
 -12   4   1       67.63       81.79      6.04 o 
 -11   4   1      133.13      126.33      6.39 o 
 -10   4   1      154.61      152.92      9.55 o 
  -9   4   1      163.87      145.90      4.75 o 
  -8   4   1      360.03      341.05     16.69 o 
  -7   4   1      276.23      268.84      6.42 o 
  -6   4   1     4231.35     3969.92    118.77 o 
  -5   4   1     1265.25     1399.83     67.54 o 
  -4   4   1     2101.99     2085.63     33.79 o 
  -3   4   1     5968.39     5664.98     54.87 o 
  -2   4   1    10969.11    10013.59     99.84 o 
  -1   4   1      241.55      277.78      3.21 o 
   0   4   1       89.41       53.75      3.80 o 
   1   4   1     6250.68     6130.22     68.77 o 
   2   4   1     5651.86     5415.54     60.86 o 
   3   4   1      446.02      402.97      9.04 o 
   4   4   1     2431.89     2360.52     71.79 o 
   5   4   1     1491.73     1391.16     27.03 o 
   6   4   1       12.26       18.90      1.94 o 
   7   4   1      249.43      228.97      5.36 o 
   8   4   1        2.10        1.49      1.82 o 
   9   4   1      437.83      423.29     12.96 o 
  10   4   1       97.60       87.17      6.78 o 
  11   4   1        3.44        9.62      6.85 o 
  12   4   1        3.23        0.49      2.82 o 
 -12   5   1       79.77       90.32      8.57 o 
 -11   5   1      217.47      257.79      9.30 o 
 -10   5   1      128.50      132.35      7.79 o 
  -9   5   1      318.96      298.73      6.78 o 
  -8   5   1      121.98      138.00      4.76 o 
  -7   5   1      186.41      154.43      5.91 o 
  -6   5   1      498.84      581.75     12.68 o 
  -5   5   1     1474.02     1322.10     16.98 o 
  -4   5   1     1740.83     1542.34     17.87 o 
  -3   5   1       84.14       52.99      1.74 o 
  -2   5   1      280.26      284.37      3.16 o 
  -1   5   1       13.48       26.71      2.69 o 
   0   5   1      208.43      143.02      2.21 o 
   1   5   1     8347.48     8054.92    112.30 o 
   2   5   1      366.79      359.04     10.67 o 
   3   5   1       54.29       35.02      1.76 o 
   4   5   1      297.72      219.48      4.81 o 
   5   5   1     3584.58     3561.51     61.13 o 
   6   5   1     1119.06     1166.53     11.35 o 
   7   5   1     1360.12     1374.27     22.37 o 
   8   5   1     2589.38     2554.42     48.42 o 
   9   5   1       66.88       74.52      7.87 o 
  10   5   1       58.98       50.12      4.61 o 
  11   5   1       78.39       91.92      7.16 o 
  12   5   1       82.88       85.85      8.18 o 
 -12   6   1        0.30        1.32      4.89 o 
 -11   6   1       39.85       35.75      5.18 o 
 -10   6   1       15.39       17.99      2.73 o 
  -9   6   1       93.90       94.51      3.46 o 
  -8   6   1     1256.78     1442.15     32.98 o 
  -7   6   1      667.05      652.57     12.12 o 
  -6   6   1      596.04      624.01     13.58 o 
  -5   6   1     1322.82     1167.59     20.55 o 
  -4   6   1     1818.46     1692.03     13.44 o 
  -3   6   1      590.80      446.91      5.54 o 
  -2   6   1     2951.00     2704.93     20.15 o 
  -1   6   1     5143.64     5084.24     60.99 o 
   0   6   1    15540.68    15142.48    419.32 o 
   1   6   1       61.96       98.09      6.16 o 
   2   6   1      499.73      510.73      7.47 o 
   3   6   1     4758.36     4784.17     77.68 o 
   4   6   1       69.93       40.20      2.19 o 
   5   6   1      596.24      704.89     12.23 o 
   6   6   1     1263.15     1216.12     19.87 o 
   7   6   1        6.87       10.90      2.52 o 
   8   6   1      138.75      162.72      6.73 o 
   9   6   1       42.38       32.05      3.76 o 
  10   6   1       57.47       72.63      5.07 o 
  11   6   1       58.18       48.93      5.18 o 
  12   6   1       11.16        7.12      2.67 o 
 -12   7   1       22.65       22.45      7.87 o 
 -11   7   1        4.25        8.93      3.61 o 
 -10   7   1       51.34       64.00      5.46 o 
  -9   7   1      556.25      620.68     19.89 o 
  -8   7   1      217.93      240.69      5.58 o 
  -7   7   1       34.33       40.71      3.44 o 
  -6   7   1     2123.92     2220.52     41.55 o 
  -5   7   1     2269.62     2278.57     22.39 o 
  -4   7   1      235.27      224.68      3.40 o 
  -3   7   1       29.01       28.10      2.08 o 
  -2   7   1      889.45      828.26     18.13 o 
  -1   7   1      897.41      785.09     11.59 o 
   0   7   1      684.47      662.51     12.26 o 
   1   7   1     5987.95     6344.88    118.65 o 
   2   7   1      181.75      141.25      5.24 o 
   3   7   1      115.15      121.94      3.58 o 
   4   7   1     2498.74     2452.34     37.78 o 
   5   7   1      341.39      358.47      5.58 o 
   6   7   1        4.93        7.72      1.50 o 
   7   7   1     1165.15     1167.17     20.57 o 
   8   7   1      692.86      741.63     17.56 o 
   9   7   1        5.15       11.53      2.66 o 
  10   7   1       85.59       84.56      8.38 o 
  11   7   1       35.52       45.88      4.99 o 
 -11   8   1       45.50       43.29      4.27 o 
 -10   8   1       18.55       19.78      2.58 o 
  -9   8   1        9.71        2.61      1.84 o 
  -8   8   1       86.31       97.81      7.87 o 
  -7   8   1     1448.16     1546.62     23.74 o 
  -6   8   1      234.79      243.81      4.54 o 
  -5   8   1      168.24      171.92      3.33 o 
  -4   8   1     4453.02     4308.63     46.81 o 
  -3   8   1     9132.04     8824.77    110.43 o 
  -2   8   1     1993.52     2076.49     17.52 o 
  -1   8   1     3917.98     3747.92     68.18 o 
   0   8   1     9689.10    10104.17    138.58 o 
   1   8   1     1695.28     1463.45     18.07 o 
   2   8   1     3962.17     3639.20     42.83 o 
   3   8   1     2679.67     2805.02     32.55 o 
   4   8   1     3506.73     3631.69     46.97 o 
   5   8   1      693.95      658.92      9.77 o 
   6   8   1     1094.68     1163.11     18.53 o 
   7   8   1       36.80       52.13      3.40 o 
   8   8   1       35.71       44.29      3.86 o 
   9   8   1        2.51        0.44      1.24 o 
  10   8   1       82.04       85.33      5.47 o 
  11   8   1       12.07       10.86      2.32 o 
 -11   9   1        0.88        1.43      1.40 o 
 -10   9   1       27.16       25.82      2.87 o 
  -9   9   1       38.57       34.76      3.12 o 
  -8   9   1       90.87       87.98      3.67 o 
  -7   9   1      150.97      140.29      4.54 o 
  -6   9   1       15.78       20.78      2.23 o 
  -5   9   1       98.59       80.39      2.69 o 
  -4   9   1      282.29      283.96      4.75 o 
  -3   9   1      346.86      319.72      6.56 o 
  -2   9   1     1891.68     1932.37     39.31 o 
  -1   9   1     1268.88     1322.71     19.32 o 
   0   9   1        1.94        1.01      1.50 o 
   1   9   1       66.40       51.63      3.02 o 
   2   9   1     2742.75     2742.66     29.86 o 
   3   9   1       13.69       18.63      1.44 o 
   4   9   1      256.23      283.30      4.71 o 
   5   9   1        6.49        4.92      1.28 o 
   6   9   1       53.47       45.31      3.87 o 
   7   9   1        8.34       14.26      1.96 o 
   8   9   1       16.65        8.80      1.55 o 
   9   9   1       28.44       19.58      2.67 o 
  10   9   1        5.15       13.48      2.90 o 
  11   9   1        1.50        8.14      1.33 o 
 -10  10   1       44.11       43.88      3.97 o 
  -9  10   1      205.81      208.02      7.27 o 
  -8  10   1      407.56      403.61     14.53 o 
  -7  10   1      781.50      822.46     26.17 o 
  -6  10   1      570.50      586.85     20.75 o 
  -5  10   1      770.59      779.36     12.51 o 
  -4  10   1     5782.21     5882.47     27.29 o 
  -3  10   1     3037.45     3003.10     57.40 o 
  -2  10   1     1491.23     1433.14     22.37 o 
  -1  10   1     6250.61     6457.04     85.21 o 
   0  10   1     5027.31     5121.03     71.75 o 
   1  10   1     1987.62     2037.83     33.13 o 
   2  10   1     2498.34     2593.85     31.18 o 
   3  10   1      661.17      654.64     15.06 o 
   4  10   1     1039.98     1092.87     17.41 o 
   5  10   1        8.97       12.03      2.84 o 
   6  10   1      938.87     1024.11     15.66 o 
   7  10   1      243.11      257.61      8.92 o 
   8  10   1        4.38        1.00      2.43 o 
   9  10   1        6.51        3.70      1.48 o 
  10  10   1        0.60        3.98      1.17 o 
 -10  11   1       14.25        9.86      2.21 o 
  -9  11   1       11.06        5.09      2.49 o 
  -8  11   1      113.94      144.22     14.75 o 
  -7  11   1       30.63       31.07      4.31 o 
  -6  11   1      386.77      380.47     10.86 o 
  -5  11   1       58.64       55.19      2.72 o 
  -4  11   1      658.31      590.57      9.97 o 
  -3  11   1        0.12       -0.43      1.68 o 
  -2  11   1     1200.73     1233.42     19.49 o 
  -1  11   1        2.68        3.80      1.24 o 
   0  11   1       98.14      110.63      7.09 o 
   1  11   1      386.98      373.74     10.34 o 
   2  11   1       25.24       37.36      5.49 o 
   3  11   1       19.19       23.79      2.00 o 
   4  11   1      116.51      127.00      3.39 o 
   5  11   1       22.22       31.13      3.07 o 
   6  11   1        0.01        3.91      2.63 o 
   7  11   1       24.34       30.75      4.52 o 
   8  11   1       42.78       45.32      7.70 o 
   9  11   1        2.92        3.86      1.58 o 
  10  11   1       17.41       13.74      3.11 o 
  -9  12   1      232.85      275.24     18.04 o 
  -8  12   1       67.74       75.31      7.65 o 
  -7  12   1      198.71      199.96     12.15 o 
  -6  12   1      526.70      532.66     15.13 o 
  -5  12   1     1320.45     1438.34     36.94 o 
  -4  12   1      585.97      540.69     14.66 o 
  -3  12   1      845.99      809.90     14.04 o 
  -2  12   1     1084.85     1097.89     17.58 o 
  -1  12   1      351.16      380.41      8.60 o 
   0  12   1      508.01      523.44     16.83 o 
   1  12   1      777.20      824.66     13.33 o 
   2  12   1      770.72      831.57     13.27 o 
   3  12   1      252.15      283.51      5.67 o 
   4  12   1      748.93      798.29     20.27 o 
   5  12   1       52.80       41.33      7.98 o 
   6  12   1       26.40       33.71      4.45 o 
   7  12   1        8.19        8.28      3.12 o 
   8  12   1        0.23        0.97      2.54 o 
   9  12   1        2.68        4.36      1.72 o 
  -8  13   1        5.13        7.28      2.85 o 
  -7  13   1        1.08        2.94      2.71 o 
  -6  13   1       86.51      105.58      8.31 o 
  -5  13   1        2.64        2.59      2.70 o 
  -4  13   1       82.46       81.52      6.72 o 
  -3  13   1      112.58      105.68      7.90 o 
  -2  13   1        0.18        2.95      2.38 o 
  -1  13   1        5.24        4.76      1.78 o 
   0  13   1      271.97      262.93      7.43 o 
   1  13   1       10.27       11.78      2.25 o 
   2  13   1       40.53       44.27      3.12 o 
   3  13   1       45.33       42.90      3.35 o 
   4  13   1       92.20       85.46      6.86 o 
   5  13   1       91.63       87.03     10.14 o 
   6  13   1       85.62       76.60      8.57 o 
   7  13   1        0.97        0.05      2.96 o 
   8  13   1      112.28      136.00     14.56 o 
  -7  14   1       51.41       52.26      7.69 o 
  -6  14   1      114.20      121.89     14.02 o 
  -5  14   1      835.21      899.28     47.44 o 
  -4  14   1      282.03      323.32      7.80 o 
  -3  14   1      237.30      242.30      8.23 o 
  -2  14   1     1598.96     1696.09     33.40 o 
  -1  14   1     1189.27     1273.87     22.91 o 
   0  14   1     1537.66     1633.25     29.71 o 
   1  14   1      964.44     1004.53     18.52 o 
   2  14   1     1042.11     1077.10     23.99 o 
   3  14   1      502.63      530.21      9.36 o 
   4  14   1      185.12      192.91      7.13 o 
   5  14   1      181.52      168.68     14.80 o 
   6  14   1       35.75       35.76      4.80 o 
   7  14   1        1.68       -0.15      2.15 o 
  -6  15   1       94.17       90.04     11.60 o 
  -5  15   1        1.85       -0.66      2.42 o 
  -4  15   1        0.74        7.95      2.94 o 
  -3  15   1        7.51        5.56      1.44 o 
  -2  15   1       17.33       17.14      2.41 o 
  -1  15   1       99.70      107.45      6.87 o 
   0  15   1       67.98       53.08      5.11 o 
   1  15   1        1.75        2.75      1.83 o 
   2  15   1       89.73       84.45      7.87 o 
   3  15   1      112.66       95.89      6.96 o 
   4  15   1      149.57      130.09     14.23 o 
   5  15   1      311.11      327.61     13.19 o 
   6  15   1       78.64       56.94      7.82 o 
  -5  16   1       38.28       29.58      7.92 o 
  -4  16   1      340.61      380.89     15.67 o 
  -3  16   1      132.58      132.72      5.67 o 
  -2  16   1      342.72      350.98      8.14 o 
  -1  16   1      170.08      190.77      8.04 o 
   0  16   1      217.58      214.76      8.32 o 
   1  16   1      169.35      170.63      8.16 o 
   2  16   1      105.94      107.55      5.31 o 
   3  16   1       33.22       32.11      6.84 o 
   4  16   1       10.12       14.13      4.54 o 
   5  16   1      206.65      234.57     14.08 o 
  -2  17   1       14.90        9.62      2.00 o 
  -1  17   1       52.10       48.05      4.34 o 
   0  17   1       28.52       29.14      4.09 o 
   1  17   1       73.01       71.47      7.14 o 
   2  17   1      175.97      172.48      8.36 o 
 -13   0   2       11.35        7.12      4.91 o 
 -12   0   2        2.30        1.15      4.55 o 
 -11   0   2      329.81      350.89     14.67 o 
 -10   0   2       22.50       15.12      6.35 o 
  -9   0   2        6.36        9.01      6.64 o 
  -8   0   2      816.88      783.69     58.49 o 
  -7   0   2      159.06      119.11     10.94 o 
  -6   0   2       38.85       29.33      4.10 o 
  -5   0   2     6183.99     6112.05     38.94 o 
  -4   0   2     2183.28     2135.96     21.89 o 
  -3   0   2     7167.05     6371.40    146.20 o 
  -1   0   2     7298.34     7214.47    182.18 o 
   1   0   2     1492.15     1451.71     26.02 o 
   2   0   2      353.21      340.55     20.92 o 
   3   0   2    18637.48    17566.08    785.20 o 
   4   0   2       58.65       59.90      1.69 o 
   5   0   2      335.47      440.05      8.70 o 
   6   0   2      774.30      767.66     50.07 o 
   7   0   2      758.19      763.53     45.52 o 
   8   0   2      203.02      185.86     28.76 o 
   9   0   2     1023.83     1076.76     36.62 o 
  10   0   2       22.47       11.62      4.31 o 
  11   0   2        1.12       -0.77      4.46 o 
  12   0   2        4.52        7.74      5.89 o 
  13   0   2       49.18       66.45     12.56 o 
 -13   1   2        0.48       -0.37      3.47 o 
 -12   1   2       12.74       19.30      4.95 o 
 -11   1   2        8.77        9.89      3.72 o 
 -10   1   2      367.14      407.25     14.22 o 
  -9   1   2       66.59       56.95      4.75 o 
  -8   1   2       75.10       78.89      3.48 o 
  -7   1   2       47.09       59.26      6.07 o 
  -6   1   2      539.44      506.69     15.00 o 
  -5   1   2      292.27      226.64      4.66 o 
  -4   1   2     1704.47     1562.30     38.13 o 
  -3   1   2     1688.70     1723.23     24.60 o 
  -1   1   2     1232.66     1348.42     12.18 o 
   1   1   2      427.36      407.80     14.17 o 
   3   1   2      150.09      189.38      4.15 o 
   4   1   2      330.63      337.39      3.03 o 
   5   1   2      104.41      118.52      2.66 o 
   6   1   2      770.04      760.03     17.66 o 
   7   1   2       19.77       28.22      3.09 o 
   8   1   2       81.21       76.60      5.85 o 
   9   1   2       16.84       11.67      2.87 o 
  10   1   2       85.24      112.80     13.18 o 
  11   1   2       77.42       70.06      8.10 o 
  12   1   2       47.65       40.83      6.38 o 
 -13   2   2        6.59        2.83      7.66 o 
 -12   2   2        1.28        0.39      3.58 o 
 -11   2   2      351.93      415.99     16.00 o 
 -10   2   2       69.60       74.16      5.74 o 
  -9   2   2      980.84     1058.27     42.22 o 
  -8   2   2     2354.39     2505.56    127.98 o 
  -7   2   2     3438.80     3371.22    105.90 o 
  -6   2   2      800.37      712.61     13.31 o 
  -5   2   2     6990.41     7564.41    146.07 o 
  -4   2   2    11432.50    11057.76    239.34 o 
  -3   2   2     6897.73     6491.02     59.79 o 
  -2   2   2     5991.66     5924.79    114.43 o 
  -1   2   2     1161.49      960.62      8.87 o 
   0   2   2     2890.93     2702.70     32.17 o 
   1   2   2     1272.39     1196.04     12.50 o 
   2   2   2    16882.30    14973.98    465.57 o 
   3   2   2     1449.70     1355.14     34.24 o 
   4   2   2      300.19      213.11      3.81 o 
   5   2   2      962.80      995.21     14.01 o 
   6   2   2      238.26      212.82      7.95 o 
   7   2   2      478.49      485.25      9.65 o 
   8   2   2      180.68      166.63      6.01 o 
   9   2   2      427.93      447.74     19.13 o 
  10   2   2        1.56        0.97      5.22 o 
  11   2   2        4.82        2.66      3.87 o 
  12   2   2       62.32       68.52      8.32 o 
 -13   3   2        0.10        6.46      3.34 o 
 -12   3   2        0.77       -3.22      3.92 o 
 -11   3   2       85.67       89.84      6.14 o 
 -10   3   2       49.46       56.16      8.22 o 
  -9   3   2      204.17      175.13     17.26 o 
  -8   3   2      107.30      100.03      4.31 o 
  -7   3   2        0.14        0.61      1.54 o 
  -6   3   2        2.24        1.66      1.32 o 
  -5   3   2       16.00       20.40      1.39 o 
  -4   3   2      996.86      940.57     17.34 o 
  -3   3   2     1724.07     1719.63     15.98 o 
  -2   3   2      121.87      114.10      1.85 o 
  -1   3   2     3637.05     3639.33     32.57 o 
   0   3   2     3303.69     3525.64     29.50 o 
   1   3   2     1404.92     1374.90     12.46 o 
   2   3   2     2945.77     2822.13     30.68 o 
   3   3   2     1041.02      913.85     14.95 o 
   4   3   2     6950.48     6398.39     54.08 o 
   5   3   2     1496.14     1538.08     74.57 o 
   6   3   2      157.43      124.40      4.83 o 
   7   3   2      365.33      351.59      7.91 o 
   8   3   2      660.47      611.37     16.17 o 
   9   3   2        1.93        1.34      1.02 o 
  10   3   2       31.98       37.02      5.27 o 
  11   3   2       95.94       89.42     12.64 o 
  12   3   2       88.11       78.28      9.37 o 
 -12   4   2       53.74       67.22      5.42 o 
 -11   4   2       21.26       39.35      5.53 o 
 -10   4   2       28.34       30.63      2.84 o 
  -9   4   2      967.11     1073.83     55.52 o 
  -8   4   2      527.00      575.94     12.64 o 
  -7   4   2      633.72      739.52     16.41 o 
  -6   4   2     2820.58     2554.87     49.71 o 
  -5   4   2     6568.06     6633.64    190.72 o 
  -4   4   2     2457.30     2299.18     24.39 o 
  -3   4   2     4651.36     4150.68     40.47 o 
  -2   4   2     8236.39     7787.86    106.53 o 
  -1   4   2    11930.79    11667.88    104.08 o 
   0   4   2     6117.49     5995.20     50.93 o 
   1   4   2     5529.09     5087.81     69.72 o 
   2   4   2    19545.79    18927.94    488.27 o 
   3   4   2     5496.45     5997.27    114.55 o 
   4   4   2      497.47      531.17      7.15 o 
   5   4   2      644.23      515.35     10.39 o 
   6   4   2      216.41      248.44      5.34 o 
   7   4   2      167.84      155.02      7.55 o 
   8   4   2       27.14       29.22      2.91 o 
   9   4   2      107.30      107.15      7.78 o 
  10   4   2      761.79      789.71     21.80 o 
  11   4   2      134.58      140.85     14.98 o 
  12   4   2       20.24       17.56      5.22 o 
 -12   5   2       50.34       48.90      6.20 o 
 -11   5   2      175.86      191.04     20.57 o 
 -10   5   2       21.00       16.89      2.32 o 
  -9   5   2       44.77       34.78      3.67 o 
  -8   5   2      266.12      247.14      6.02 o 
  -7   5   2       57.90       69.65      3.38 o 
  -6   5   2       91.62       96.79      3.90 o 
  -5   5   2       31.07       22.60      1.20 o 
  -4   5   2       78.71       91.01      3.64 o 
  -3   5   2     3460.43     3317.44     24.81 o 
  -2   5   2     3119.88     3191.98     27.78 o 
  -1   5   2     1651.49     1640.65     17.38 o 
   0   5   2     2497.15     2369.28     27.68 o 
   1   5   2     8690.59     8021.15     57.56 o 
   2   5   2     1710.37     1526.46     29.48 o 
   3   5   2     1162.61     1035.72     13.37 o 
   4   5   2     9576.58     8621.78    109.27 o 
   5   5   2     2045.04     1856.49     14.19 o 
   6   5   2      470.36      433.82      8.83 o 
   7   5   2     1216.38     1220.01     24.63 o 
   8   5   2     1102.45     1154.38     21.68 o 
   9   5   2       10.17       11.54      2.93 o 
  10   5   2       64.93       73.08      6.50 o 
  11   5   2      148.06      154.68     17.14 o 
  12   5   2       26.12       34.96     10.98 o 
 -12   6   2       14.80        9.24      2.99 o 
 -11   6   2        1.66        2.71      2.42 o 
 -10   6   2      108.38      106.23      7.83 o 
  -9   6   2       53.53       64.29      4.05 o 
  -8   6   2      330.58      363.75      8.26 o 
  -7   6   2       84.00      110.83      4.04 o 
  -6   6   2      446.74      459.59      6.79 o 
  -5   6   2      994.82     1015.90     14.22 o 
  -4   6   2       61.53       56.72      2.10 o 
  -3   6   2     1910.99     2017.83     26.97 o 
  -2   6   2     2437.40     2319.48     20.66 o 
  -1   6   2      586.54      565.66      8.30 o 
   0   6   2      233.04      197.32      2.78 o 
   1   6   2     3649.09     3456.23     20.22 o 
   2   6   2      389.44      393.00      4.54 o 
   3   6   2      111.20      125.28      3.04 o 
   4   6   2       53.55       51.01      2.04 o 
   5   6   2      175.62      142.99      4.09 o 
   6   6   2       93.37      108.58      7.87 o 
   7   6   2       10.92        4.47      1.43 o 
   8   6   2       77.32       66.23      6.73 o 
   9   6   2       52.84       49.73      5.44 o 
  10   6   2       92.13       88.52      7.30 o 
  11   6   2        6.09        7.67      9.03 o 
  12   6   2        8.57        5.67      2.13 o 
 -12   7   2        6.12        5.85      2.39 o 
 -11   7   2        4.78        2.93      2.78 o 
 -10   7   2        8.88        8.04      1.64 o 
  -9   7   2       42.61       40.65      2.88 o 
  -8   7   2       61.25       61.27      3.63 o 
  -7   7   2      224.59      199.64      4.94 o 
  -6   7   2       55.93       69.64      2.34 o 
  -5   7   2      219.32      235.80      4.86 o 
  -4   7   2     1957.12     1916.70     18.74 o 
  -3   7   2      617.38      488.39      8.07 o 
  -2   7   2     3058.25     3133.53     39.37 o 
  -1   7   2     1259.06     1251.23     23.61 o 
   0   7   2     3608.53     3821.45     30.78 o 
   1   7   2     3747.51     4199.35     39.12 o 
   2   7   2     3141.58     3171.14     34.29 o 
   3   7   2     5230.50     5071.14     70.06 o 
   4   7   2     1223.00     1200.91     21.99 o 
   5   7   2      698.24      709.20      9.70 o 
   6   7   2      920.97      899.37      7.60 o 
   7   7   2     1473.08     1426.48     27.19 o 
   8   7   2      884.61      951.79     16.08 o 
   9   7   2     1017.27     1045.61     27.72 o 
  10   7   2      132.84      132.35      5.56 o 
  11   7   2      113.14      116.14      7.38 o 
 -11   8   2       30.74       31.08      5.00 o 
 -10   8   2        0.28        2.76      1.73 o 
  -9   8   2       15.92       18.23      2.27 o 
  -8   8   2      183.02      212.39      4.40 o 
  -7   8   2      433.90      453.67     10.38 o 
  -6   8   2        3.59        3.35      1.27 o 
  -5   8   2       45.43       54.98      3.49 o 
  -4   8   2      957.57      934.18     14.32 o 
  -3   8   2       54.41       62.32      2.41 o 
  -2   8   2       80.99       58.72      2.39 o 
  -1   8   2       29.56       40.55      1.92 o 
   0   8   2      467.19      522.93      9.35 o 
   1   8   2     1604.96     1714.49     22.43 o 
   2   8   2        9.68        8.25      0.90 o 
   3   8   2       72.51       86.60      2.07 o 
   4   8   2        2.93        2.84      1.21 o 
   5   8   2       18.35       16.90      1.81 o 
   6   8   2      154.14      139.60      4.05 o 
   7   8   2      313.64      278.65      7.51 o 
   8   8   2      268.13      249.35      6.18 o 
   9   8   2        2.36        3.91      1.65 o 
  10   8   2      103.86       78.64      8.15 o 
  11   8   2       32.91       44.02      4.36 o 
 -11   9   2       15.41       10.54      2.10 o 
 -10   9   2      353.93      432.42     10.52 o 
  -9   9   2      207.81      211.46      5.03 o 
  -8   9   2       39.59       50.99      2.78 o 
  -7   9   2      246.21      245.58      6.36 o 
  -6   9   2      107.38      116.10      4.27 o 
  -5   9   2      106.10      103.85      3.85 o 
  -4   9   2      204.10      192.42      3.57 o 
  -3   9   2       21.55       37.39      2.03 o 
  -2   9   2     1029.27     1031.65     13.55 o 
  -1   9   2       29.93       26.91      2.00 o 
   0   9   2      602.89      565.22      8.13 o 
   1   9   2      881.33      843.60     12.08 o 
   2   9   2     3880.76     3918.89     40.27 o 
   3   9   2     2237.28     2192.83     40.64 o 
   4   9   2      856.01      775.13      7.40 o 
   5   9   2     1103.13     1115.38     15.77 o 
   6   9   2     1819.70     1824.30     30.95 o 
   7   9   2      184.53      165.87      5.34 o 
   8   9   2       20.18       14.72      1.41 o 
   9   9   2      193.48      194.23      7.75 o 
  10   9   2       30.76       30.07      3.31 o 
  11   9   2       36.09       27.46     10.47 o 
 -10  10   2       30.04       36.88      5.11 o 
  -9  10   2        0.01        6.54      3.50 o 
  -8  10   2        1.29        5.09      1.83 o 
  -7  10   2      270.21      314.66      9.04 o 
  -6  10   2       11.92       24.00      3.10 o 
  -5  10   2      537.00      527.65      8.83 o 
  -4  10   2     2475.35     2560.93     41.54 o 
  -3  10   2     1049.95     1092.68     13.90 o 
  -2  10   2        0.25        2.40      2.20 o 
  -1  10   2      135.86      161.27      5.56 o 
   0  10   2       42.16       31.52      3.40 o 
   1  10   2      683.07      688.82     10.13 o 
   2  10   2      100.79       82.82      3.58 o 
   3  10   2      164.80      152.32      4.63 o 
   4  10   2      100.58       88.67      4.17 o 
   5  10   2       70.68       67.71      3.15 o 
   6  10   2        2.39        2.93      1.17 o 
   7  10   2        2.32        1.24      1.89 o 
   8  10   2       16.93       12.54      1.92 o 
   9  10   2       48.79       54.61      5.52 o 
  10  10   2        3.97        0.60      2.16 o 
 -10  11   2       89.37       81.08      7.85 o 
  -9  11   2       45.45       38.53      7.37 o 
  -8  11   2       15.88       14.74      3.85 o 
  -7  11   2       25.82       16.27      2.96 o 
  -6  11   2        2.82        8.59      2.27 o 
  -5  11   2       96.63       69.06      4.50 o 
  -4  11   2      126.34       96.55     11.91 o 
  -3  11   2      238.70      269.07      5.79 o 
  -2  11   2     1023.72     1126.68     18.24 o 
  -1  11   2     2024.98     2071.34     18.99 o 
   0  11   2     1948.34     2053.74     31.44 o 
   1  11   2     2258.59     2435.72     22.22 o 
   2  11   2     2829.39     2893.75     45.11 o 
   3  11   2      585.07      596.02      8.97 o 
   4  11   2     1721.67     1881.38     28.92 o 
   5  11   2     1331.45     1383.84     34.01 o 
   6  11   2      898.77     1000.15     21.76 o 
   7  11   2      794.30      833.63     19.77 o 
   8  11   2      502.95      511.25     19.67 o 
   9  11   2      107.82      118.77      7.49 o 
  10  11   2      190.34      198.72      6.72 o 
  -9  12   2       91.55       75.71      8.77 o 
  -8  12   2       68.65       67.70      7.72 o 
  -7  12   2       41.10       43.99      7.84 o 
  -6  12   2       36.38       36.43      4.41 o 
  -5  12   2      475.31      409.42      9.38 o 
  -4  12   2        2.98        4.08      3.52 o 
  -3  12   2        9.07        5.87      1.06 o 
  -2  12   2     1384.74     1361.21     21.39 o 
  -1  12   2      192.95      165.74      5.44 o 
   0  12   2        4.64        4.13      1.44 o 
   1  12   2      224.79      203.43      5.70 o 
   2  12   2        7.23        2.35      2.50 o 
   3  12   2      705.59      669.07     10.68 o 
   4  12   2      199.45      201.32      5.56 o 
   5  12   2      181.39      192.86     12.56 o 
   6  12   2        0.23        1.63      1.86 o 
   7  12   2       46.92       37.04      8.10 o 
   8  12   2        1.58        4.29      7.48 o 
   9  12   2       19.63       19.60      4.29 o 
  -8  13   2       30.33       30.66      6.63 o 
  -7  13   2        1.69        2.95      3.29 o 
  -6  13   2      159.51      176.19      7.44 o 
  -5  13   2      118.93      128.76      9.49 o 
  -4  13   2      197.08      186.48      9.77 o 
  -3  13   2      168.71      185.67      5.08 o 
  -2  13   2      951.07     1052.79     22.58 o 
  -1  13   2      550.42      597.77     13.68 o 
   0  13   2      475.48      504.20     11.37 o 
   1  13   2      634.90      693.50     15.40 o 
   2  13   2     1100.91     1132.32     24.12 o 
   3  13   2      903.53      915.42     10.99 o 
   4  13   2     1610.91     1768.05     36.78 o 
   5  13   2      967.51     1006.04     23.30 o 
   6  13   2      134.86      133.56     15.04 o 
   7  13   2      550.40      653.27     20.56 o 
   8  13   2      159.51      168.49     11.99 o 
  -7  14   2       73.85       66.56      9.22 o 
  -6  14   2      214.28      223.21     10.39 o 
  -5  14   2       37.36       35.00      4.82 o 
  -4  14   2      246.80      245.42     11.98 o 
  -3  14   2      160.01      175.20      8.11 o 
  -2  14   2      342.62      317.35      9.40 o 
  -1  14   2      495.48      510.14     11.17 o 
   0  14   2      123.71      145.37      8.39 o 
   1  14   2      169.18      156.40      6.31 o 
   2  14   2      264.20      262.07      7.22 o 
   3  14   2      360.71      374.40      9.85 o 
   4  14   2      144.70      161.85      9.53 o 
   5  14   2       70.69       83.14      7.89 o 
   6  14   2        1.66       -0.13      2.90 o 
   7  14   2        4.70        4.37      3.22 o 
  -6  15   2       10.57        6.84      6.69 o 
  -5  15   2       13.24        4.48      2.06 o 
  -4  15   2       17.61       14.88      3.20 o 
  -3  15   2       92.90       85.04      7.99 o 
  -2  15   2      355.10      348.73      9.72 o 
  -1  15   2        8.18        7.67      1.83 o 
   0  15   2      159.19      143.26      5.08 o 
   1  15   2      172.93      171.46      6.02 o 
   2  15   2      232.65      238.27      7.34 o 
   3  15   2      197.75      190.66     11.56 o 
   4  15   2      283.53      268.45     23.95 o 
   5  15   2      151.94      139.66     16.76 o 
   6  15   2       42.34       40.07      5.92 o 
  -5  16   2       68.93       68.18      7.32 o 
  -4  16   2      206.59      238.09     28.61 o 
  -3  16   2      108.29       91.69      7.65 o 
  -2  16   2       63.52       56.18      4.34 o 
  -1  16   2      115.77      105.18      8.34 o 
   0  16   2      271.15      269.59     11.48 o 
   1  16   2      156.19      142.54      8.53 o 
   2  16   2       62.77       69.52      5.35 o 
   3  16   2       69.88       77.56      7.68 o 
   4  16   2       19.75       19.72      5.63 o 
  -2  17   2       58.23       51.29      3.98 o 
  -1  17   2      121.10      138.77      7.90 o 
   0  17   2       63.85       57.15      4.81 o 
   1  17   2       55.67       44.37      4.20 o 
   2  17   2      273.54      271.41      7.16 o 
 -13   1   3       45.65       51.76      8.89 o 
 -12   1   3       12.63        9.84      4.00 o 
 -11   1   3       94.32      103.45      6.50 o 
 -10   1   3       68.32       73.83      6.10 o 
  -9   1   3       36.15       30.78      4.28 o 
  -8   1   3      158.67      165.10     15.57 o 
  -7   1   3      501.17      543.50     22.30 o 
  -6   1   3     1101.84     1297.85     34.32 o 
  -5   1   3     4318.86     4809.78     94.46 o 
  -4   1   3      918.13      924.52     43.17 o 
  -2   1   3    50848.95      251.88     31.13 o 
  -1   1   3     3334.05     3459.16     18.73 o 
   1   1   3     5909.98     5974.47     47.59 o 
   2   1   3    13522.38    13695.65    107.62 o 
   3   1   3     7306.82     6899.22     75.71 o 
   4   1   3     4468.30     4297.61     57.95 o 
   5   1   3      440.86      312.93      4.54 o 
   6   1   3     4106.24     4219.63     81.73 o 
   7   1   3     1681.09     1595.19     23.31 o 
   8   1   3       11.15       18.33      4.90 o 
   9   1   3      148.61      153.25      9.73 o 
  10   1   3       66.24       85.02     10.83 o 
  11   1   3        6.26        9.49      5.26 o 
  12   1   3       34.69       33.48     18.08 o 
 -13   2   3       52.79       47.89      7.44 o 
 -12   2   3       58.55       50.72      6.69 o 
 -11   2   3      171.87      178.03     16.62 o 
 -10   2   3        0.61        2.31      6.49 o 
  -9   2   3      344.34      364.28     23.79 o 
  -8   2   3      262.16      257.73     17.39 o 
  -7   2   3       38.36       22.34      5.90 o 
  -6   2   3     1713.68     1752.88     70.06 o 
  -5   2   3      773.41      925.53     33.72 o 
  -4   2   3     1108.76     1155.98     12.14 o 
  -3   2   3      344.37      336.30      3.86 o 
  -2   2   3     4694.37     4522.31     29.34 o 
   0   2   3     1742.23     1802.67     26.98 o 
   1   2   3      948.72     1027.38     13.26 o 
   2   2   3     1317.10     1518.93     59.99 o 
   3   2   3     5183.49     5465.36     85.72 o 
   4   2   3     4139.82     3910.58     64.01 o 
   5   2   3     1511.25     1436.60     24.41 o 
   6   2   3     1036.97      998.14     20.16 o 
   7   2   3      863.62      773.53     12.96 o 
   8   2   3      171.71      204.29      6.51 o 
   9   2   3      165.11      152.10      6.13 o 
  10   2   3      272.39      313.79      8.54 o 
  11   2   3       30.74       32.45      5.93 o 
  12   2   3        4.59        1.58      4.34 o 
 -13   3   3        1.62        0.57      4.73 o 
 -12   3   3        1.48        3.55      3.35 o 
 -11   3   3        4.67       14.89      5.16 o 
 -10   3   3       66.74       77.14     14.10 o 
  -9   3   3      250.72      232.87     13.41 o 
  -8   3   3        0.15       -1.91      2.09 o 
  -7   3   3      187.74      163.48      7.25 o 
  -6   3   3       11.87       19.00      1.43 o 
  -5   3   3      202.20      189.59      4.33 o 
  -4   3   3       12.15       22.04      3.16 o 
  -3   3   3     5246.06     5074.19     20.72 o 
  -2   3   3     4269.59     4401.07     37.32 o 
  -1   3   3       71.56       61.93      1.23 o 
   0   3   3    18014.67    17753.74    793.49 o 
   2   3   3     1047.73      978.24     12.75 o 
   3   3   3     7075.15     6842.27     90.48 o 
   4   3   3    16219.97    16391.43     98.23 o 
   5   3   3     5918.51     5487.40    155.51 o 
   6   3   3     2298.04     2111.07     59.40 o 
   7   3   3     2106.33     2156.07     35.76 o 
   8   3   3     1369.10     1425.55     27.68 o 
   9   3   3     1560.84     1739.13     27.21 o 
  10   3   3      880.45      921.45     28.56 o 
  11   3   3       96.40      107.51     13.79 o 
  12   3   3        6.35       10.56      3.93 o 
 -12   4   3       11.19       10.02      4.30 o 
 -11   4   3        0.64       -0.82      3.15 o 
 -10   4   3       21.75       19.37      2.77 o 
  -9   4   3      344.45      369.60     27.26 o 
  -8   4   3      111.71       95.47      5.14 o 
  -7   4   3       38.63       23.88      3.46 o 
  -6   4   3     1139.29     1172.80     28.97 o 
  -5   4   3     2311.51     2144.91     32.49 o 
  -4   4   3      197.57      153.82      3.52 o 
  -3   4   3     4522.31     4278.31     32.49 o 
  -2   4   3     9259.99     9159.08    101.90 o 
  -1   4   3      652.69      573.21      4.93 o 
   0   4   3       70.37       89.22      2.58 o 
   1   4   3     6727.55     6379.02     52.34 o 
   2   4   3     1014.77      949.54     10.24 o 
   3   4   3      660.66      723.46      8.97 o 
   4   4   3     1023.61      955.95     15.34 o 
   5   4   3     1689.85     1630.06     12.48 o 
   6   4   3       17.73       21.62      2.40 o 
   7   4   3      257.74      235.27      6.55 o 
   8   4   3      189.88      181.66      6.45 o 
   9   4   3       30.56       29.70      2.73 o 
  10   4   3      101.15      100.72     11.59 o 
  11   4   3       47.38       50.30      4.75 o 
  12   4   3       15.69       13.84      3.99 o 
 -12   5   3       61.08       69.71      6.05 o 
 -11   5   3       29.27       35.56      9.50 o 
 -10   5   3       33.15       28.73      3.41 o 
  -9   5   3        4.78        3.86      1.86 o 
  -8   5   3       13.41       12.00      3.58 o 
  -7   5   3      247.37      232.89      5.07 o 
  -6   5   3      532.74      568.45      8.10 o 
  -5   5   3       74.18       79.98      2.31 o 
  -4   5   3      109.07      114.81      3.55 o 
  -3   5   3     4320.42     4547.47     46.01 o 
  -2   5   3     2929.92     3347.67     22.89 o 
  -1   5   3     2993.21     3180.24     29.80 o 
   0   5   3     6310.59     6573.14     69.24 o 
   1   5   3      369.12      293.97      3.20 o 
   2   5   3       53.58       35.25      3.13 o 
   3   5   3     5021.23     5255.56     44.52 o 
   4   5   3    11081.40    11637.17    607.71 o 
   5   5   3      228.01      214.33      6.25 o 
   6   5   3       79.10       69.24      5.12 o 
   7   5   3      303.57      340.25      7.92 o 
   8   5   3       39.98       48.84      4.34 o 
   9   5   3       20.34       11.49      3.92 o 
  10   5   3        7.12        6.21      3.02 o 
  11   5   3       71.63       75.19      9.09 o 
  12   5   3       13.05        8.86      3.07 o 
 -12   6   3       37.64       45.60      5.10 o 
 -11   6   3      248.75      246.99      7.52 o 
 -10   6   3       81.08       92.35      4.59 o 
  -9   6   3      202.34      207.01     11.53 o 
  -8   6   3      537.22      594.14     12.42 o 
  -7   6   3      757.42      791.31     14.40 o 
  -6   6   3      395.06      328.11      8.43 o 
  -5   6   3     1342.36     1192.92     14.24 o 
  -4   6   3     2698.96     2498.55     20.23 o 
  -3   6   3     3483.70     3312.85     28.06 o 
  -2   6   3     1304.45     1196.92     11.89 o 
  -1   6   3     1465.94     1190.05      8.62 o 
   0   6   3     2829.80     2654.48     29.18 o 
   1   6   3     4622.27     4782.67     25.83 o 
   2   6   3        3.34        3.72      0.72 o 
   3   6   3      778.54      738.77     17.98 o 
   4   6   3     1671.74     1711.85     31.59 o 
   5   6   3       42.70       36.94      3.86 o 
   6   6   3      673.30      586.19     11.67 o 
   7   6   3        3.42        3.52      1.29 o 
   8   6   3       61.79       66.13      4.05 o 
   9   6   3      460.74      452.93      8.35 o 
  10   6   3       53.45       42.97      4.77 o 
  11   6   3        5.14        7.80      3.30 o 
  12   6   3        5.26        1.30      2.61 o 
 -12   7   3       34.40       34.17      7.11 o 
 -11   7   3        0.17        4.59      2.68 o 
 -10   7   3       27.78       31.94      2.67 o 
  -9   7   3       43.71       41.99      2.87 o 
  -8   7   3       67.96       69.43      3.77 o 
  -7   7   3       42.69       54.36      2.87 o 
  -6   7   3     1887.38     1965.77     29.35 o 
  -5   7   3      145.38      164.12      3.34 o 
  -4   7   3     2173.53     2220.67     36.11 o 
  -3   7   3     2080.15     2049.89     13.92 o 
  -2   7   3       10.80       12.66      1.54 o 
  -1   7   3     1387.27     1564.35     12.51 o 
   0   7   3     1734.31     1708.76     26.43 o 
   1   7   3     3212.11     3153.64     22.82 o 
   2   7   3     1290.92     1402.52     22.82 o 
   3   7   3       16.14       17.44      2.85 o 
   4   7   3     2253.86     2462.17     44.07 o 
   5   7   3      338.51      270.38      6.01 o 
   6   7   3      223.10      241.05      6.77 o 
   7   7   3       15.04       12.43      6.08 o 
   8   7   3      430.15      418.38     12.96 o 
   9   7   3       12.61        8.24      1.93 o 
  10   7   3        4.10        7.53      4.69 o 
  11   7   3        0.12        3.23      2.50 o 
 -11   8   3      261.78      274.22      5.47 o 
 -10   8   3      146.66      154.93      6.68 o 
  -9   8   3      168.76      167.10      4.92 o 
  -8   8   3     1202.56     1278.77     27.34 o 
  -7   8   3      913.27      920.15     14.74 o 
  -6   8   3      609.01      583.91      8.66 o 
  -5   8   3     1669.38     1470.12     36.19 o 
  -4   8   3     1163.40     1094.49     14.36 o 
  -3   8   3      889.45      872.03     13.51 o 
  -2   8   3       58.59       34.06      1.64 o 
  -1   8   3       70.61       45.68      3.04 o 
   0   8   3       64.13       28.55      2.37 o 
   1   8   3     1009.93      977.58     15.51 o 
   2   8   3        5.36        1.64      1.00 o 
   3   8   3        0.23        2.10      0.95 o 
   4   8   3     1392.41     1409.52     17.02 o 
   5   8   3     1975.69     1938.81     28.02 o 
   6   8   3      586.49      599.30     10.28 o 
   7   8   3      335.83      304.42      6.40 o 
   8   8   3       85.18       95.36      4.54 o 
   9   8   3      156.99      152.38      5.22 o 
  10   8   3       46.21       42.31      4.14 o 
  11   8   3       38.12       34.22      7.37 o 
 -11   9   3       32.27       33.47      5.15 o 
 -10   9   3       17.69       21.94      2.64 o 
  -9   9   3        0.60        0.43      1.70 o 
  -8   9   3        5.05        4.90      1.32 o 
  -7   9   3      341.77      333.37      8.29 o 
  -6   9   3       34.53       32.47      3.14 o 
  -5   9   3       75.77       48.93      2.38 o 
  -4   9   3       76.36       63.71      2.23 o 
  -3   9   3       80.41       54.91      1.67 o 
  -2   9   3       95.04      107.72      3.15 o 
  -1   9   3     3886.80     4130.27     96.48 o 
   0   9   3      119.03      145.20      4.55 o 
   1   9   3        3.04        2.88      1.77 o 
   2   9   3      503.39      529.26      7.90 o 
   3   9   3     1168.76     1094.87     13.74 o 
   4   9   3        3.47        4.43      1.06 o 
   5   9   3      880.44      879.91     13.06 o 
   6   9   3      175.19      165.72      5.69 o 
   7   9   3      309.37      295.27      8.01 o 
   8   9   3       55.84       50.40      4.58 o 
   9   9   3        5.42        3.27      1.77 o 
  10   9   3       24.35       24.48      2.45 o 
 -10  10   3        2.20       -1.09      1.89 o 
  -9  10   3       11.80       19.88      5.87 o 
  -8  10   3       44.42       52.60      4.77 o 
  -7  10   3      560.68      596.70      9.32 o 
  -6  10   3      217.21      195.88      7.33 o 
  -5  10   3     2000.95     1969.46     52.44 o 
  -4  10   3      270.07      242.96      5.02 o 
  -3  10   3      734.41      678.55     17.27 o 
  -2  10   3      194.02      184.95      5.99 o 
  -1  10   3     2934.65     3070.45     45.71 o 
   0  10   3     1958.74     1920.15     30.28 o 
   1  10   3      112.38       99.15      3.07 o 
   2  10   3      151.31      155.85      3.30 o 
   3  10   3        3.60        3.63      0.74 o 
   4  10   3      666.43      606.64     10.23 o 
   5  10   3      285.76      268.23      6.32 o 
   6  10   3       39.99       44.51      4.35 o 
   7  10   3       17.06       10.49      3.91 o 
   8  10   3       10.27       23.37      3.03 o 
   9  10   3      341.02      345.10     15.75 o 
  10  10   3      175.73      164.44      5.95 o 
 -10  11   3       19.35       18.54      3.92 o 
  -9  11   3        1.42       -1.16      3.64 o 
  -8  11   3       27.32       28.29      3.45 o 
  -7  11   3        1.76        0.39      1.85 o 
  -6  11   3        0.44        3.57      2.06 o 
  -5  11   3       52.27       47.20      4.19 o 
  -4  11   3      369.85      334.18      9.78 o 
  -3  11   3     1097.13     1078.48     19.87 o 
  -2  11   3       11.54       12.59      2.85 o 
  -1  11   3       14.86       19.79      2.28 o 
   0  11   3      548.48      545.06     18.27 o 
   1  11   3      705.47      674.81     11.33 o 
   2  11   3      211.81      223.81      4.50 o 
   3  11   3       10.39       12.72      2.06 o 
   4  11   3     1032.18     1051.55     13.53 o 
   5  11   3        9.83       12.53      4.55 o 
   6  11   3        4.87        2.02      1.91 o 
   7  11   3       43.12       36.89      3.83 o 
   8  11   3        4.33        1.86      1.54 o 
   9  11   3        1.54        1.79      2.44 o 
  -9  12   3      269.41      313.52      8.14 o 
  -8  12   3      160.28      158.05     11.65 o 
  -7  12   3      809.41      879.59     19.85 o 
  -6  12   3      278.64      274.53     20.82 o 
  -5  12   3     1041.84     1012.37     40.51 o 
  -4  12   3      493.67      501.05     13.20 o 
  -3  12   3      561.51      534.43     11.15 o 
  -2  12   3     2564.09     2761.43     32.88 o 
  -1  12   3     1046.87     1016.34     16.34 o 
   0  12   3       43.83       41.55      2.53 o 
   1  12   3      719.23      669.87     11.17 o 
   2  12   3     1163.56     1221.03     15.68 o 
   3  12   3      162.31      134.36      4.92 o 
   4  12   3        5.78        3.31      1.29 o 
   5  12   3        3.46        3.91      4.71 o 
   6  12   3        6.83        2.14      2.76 o 
   7  12   3      123.75      104.23      5.59 o 
   8  12   3      151.98      127.60      9.69 o 
   9  12   3       80.50       61.13      7.67 o 
  -8  13   3        3.04        5.95      2.15 o 
  -7  13   3      133.01      120.27     12.77 o 
  -6  13   3       30.98       27.41      4.03 o 
  -5  13   3       15.47        3.79      3.49 o 
  -4  13   3        2.93        6.25      3.50 o 
  -3  13   3        0.99        1.49      2.74 o 
  -2  13   3      135.77      121.06      5.73 o 
  -1  13   3      175.25      153.09      7.39 o 
   0  13   3        4.77        4.71      2.38 o 
   1  13   3      619.07      608.70     13.49 o 
   2  13   3       25.01       26.24      3.63 o 
   3  13   3      273.28      279.22      5.40 o 
   4  13   3      282.32      284.32      8.97 o 
   5  13   3       75.10       72.91     10.37 o 
   6  13   3       84.54       86.24      8.52 o 
   7  13   3      491.91      537.43     16.91 o 
   8  13   3       81.52       58.59      8.72 o 
  -7  14   3      110.98      102.21     10.70 o 
  -6  14   3      230.41      258.09     18.84 o 
  -5  14   3      162.75      162.87      9.70 o 
  -4  14   3      141.04      126.85      7.17 o 
  -3  14   3       76.57       67.97      5.51 o 
  -2  14   3      720.28      728.47     12.52 o 
  -1  14   3       26.83       28.67      2.34 o 
   0  14   3      199.51      185.93      4.68 o 
   1  14   3       39.39       41.96      2.74 o 
   2  14   3        0.51        1.59      1.23 o 
   3  14   3      206.56      216.31      8.80 o 
   4  14   3      156.06      150.90      9.27 o 
   5  14   3        3.42        2.92      6.83 o 
   6  14   3       18.90       27.23     10.09 o 
   7  14   3      133.55      122.85     14.35 o 
  -6  15   3       60.88       61.12      8.04 o 
  -5  15   3      106.02      107.60     10.82 o 
  -4  15   3      156.45      162.77      8.30 o 
  -3  15   3       93.63       71.12      5.30 o 
  -2  15   3      556.03      547.28     12.48 o 
  -1  15   3      316.89      315.77      9.84 o 
   0  15   3      283.05      312.70      8.99 o 
   1  15   3      188.06      168.31      6.84 o 
   2  15   3      255.74      269.62      8.35 o 
   3  15   3      320.04      320.70      9.50 o 
   4  15   3       34.15       29.95      4.90 o 
   5  15   3        4.22        6.25      2.72 o 
   6  15   3       60.86       59.09     12.74 o 
  -4  16   3      144.18      144.71     15.74 o 
  -3  16   3       78.34       77.61      7.18 o 
  -2  16   3       78.38       60.55      4.37 o 
  -1  16   3       67.34       66.27      5.24 o 
   0  16   3       31.39       27.33      2.93 o 
   1  16   3        5.79        7.92      2.08 o 
   2  16   3        1.15        0.37      1.59 o 
   3  16   3       13.82        9.54      3.50 o 
   4  16   3       34.12       35.62     12.58 o 
  -2  17   3      240.24      233.54      9.34 o 
  -1  17   3      370.19      402.42      7.24 o 
   0  17   3      303.64      312.56      9.66 o 
   1  17   3       70.10       64.28      6.27 o 
 -13   0   4       35.98       56.39     11.26 o 
 -12   0   4      135.64      172.22     11.43 o 
 -11   0   4      352.55      417.97     18.43 o 
 -10   0   4       92.22      117.54      9.66 o 
  -9   0   4      402.45      431.79     20.06 o 
  -8   0   4     1518.70     1540.04     42.33 o 
  -7   0   4     4100.79     4705.21     70.62 o 
  -6   0   4      417.29      381.30     15.91 o 
  -5   0   4     4080.80     4166.42    134.59 o 
  -4   0   4     4846.43     4181.53     35.06 o 
  -3   0   4       11.28       32.67      2.84 o 
  -1   0   4     6275.60     6159.92     71.91 o 
   0   0   4       16.02        8.53      2.41 o 
   1   0   4    19825.46    20960.80    936.74 o 
   2   0   4     5075.85     5987.63     48.31 o 
   3   0   4      515.64      568.57     10.86 o 
   4   0   4     3791.56     3932.44    177.62 o 
   5   0   4     7848.50     7766.36     89.60 o 
   6   0   4      350.75      285.21      7.02 o 
   7   0   4     3223.49     3479.55    153.60 o 
   8   0   4      538.58      480.87     18.12 o 
   9   0   4     2905.12     3621.07    576.41 o 
  10   0   4      214.36      229.69     11.38 o 
  11   0   4      293.77      355.30     27.32 o 
  12   0   4      394.44      488.54     41.53 o 
 -13   1   4        3.87       -1.25      4.12 o 
 -12   1   4        7.76        6.89      4.28 o 
 -11   1   4        0.21        4.12      4.16 o 
 -10   1   4       14.02       23.68      7.12 o 
  -9   1   4        0.28       -1.80      1.80 o 
  -8   1   4        4.71        1.24      1.67 o 
  -7   1   4      997.97      941.14     30.97 o 
  -6   1   4      186.28      220.00      9.35 o 
  -5   1   4     2418.58     2315.44     36.41 o 
  -3   1   4    14975.94    15588.91    264.95 o 
  -1   1   4     2833.57     2984.70     25.58 o 
   0   1   4      960.70     1027.94     10.78 o 
   1   1   4     6718.54     7276.30    355.19 o 
   2   1   4     1968.76     2134.11     12.92 o 
   3   1   4     4204.12     4447.90     43.97 o 
   4   1   4      192.06      139.82      3.45 o 
   5   1   4      204.69      287.76      5.26 o 
   6   1   4     1941.53     1842.60     46.75 o 
   7   1   4       41.61       47.53      4.33 o 
   8   1   4      113.14       69.68      6.00 o 
   9   1   4       33.73       34.71      4.50 o 
  10   1   4       10.01       10.66      5.55 o 
  11   1   4        3.23        4.05      2.07 o 
  12   1   4       52.52       48.25      7.46 o 
 -13   2   4        2.12        6.89      4.41 o 
 -12   2   4       16.93       11.19      4.20 o 
 -11   2   4      225.43      276.52     12.21 o 
 -10   2   4      363.32      433.99     11.89 o 
  -9   2   4      185.09      180.15     11.92 o 
  -8   2   4      385.03      346.27     10.48 o 
  -7   2   4     1067.71     1241.83     35.61 o 
  -6   2   4      848.79      848.79     45.48 o 
  -5   2   4       87.41       39.36      2.73 o 
  -4   2   4      369.66      259.20      4.90 o 
  -3   2   4     7318.28     7002.27     51.40 o 
  -2   2   4      695.63      506.67      7.81 o 
  -1   2   4     8781.16     8620.77    121.82 o 
   0   2   4        3.97       11.96      1.38 o 
   1   2   4      212.16      198.66      4.25 o 
   2   2   4      486.63      588.09     43.09 o 
   3   2   4      392.44      479.92     20.48 o 
   4   2   4     2540.35     2876.79     26.38 o 
   5   2   4      941.48     1034.95     15.16 o 
   6   2   4      998.34     1054.61     15.52 o 
   7   2   4     1539.75     1485.48     48.71 o 
   8   2   4       32.24       36.35      4.61 o 
   9   2   4      366.82      418.66     16.18 o 
  10   2   4       38.49       47.80      5.88 o 
  11   2   4      226.06      237.62     17.00 o 
  12   2   4      145.93      163.25     10.39 o 
 -12   3   4        0.99        1.63      3.25 o 
 -11   3   4       21.85       24.24      4.59 o 
 -10   3   4       38.92       33.50      3.49 o 
  -9   3   4       33.13       33.11      3.64 o 
  -8   3   4       62.88       72.35      3.86 o 
  -7   3   4     1273.03     1303.25     28.47 o 
  -6   3   4      226.92      239.95      6.09 o 
  -5   3   4      170.21      199.00      4.08 o 
  -4   3   4     1795.20     1802.74     15.84 o 
  -3   3   4      644.06      473.27     11.81 o 
  -2   3   4      100.85       77.31      1.87 o 
  -1   3   4     6050.12     6224.91     53.79 o 
   0   3   4    19028.47    19268.41    609.06 o 
   1   3   4    10381.03    10321.47     86.30 o 
   2   3   4      230.01      246.92      5.58 o 
   3   3   4     6636.01     7677.89     45.24 o 
   4   3   4     1508.08     1363.70     24.36 o 
   5   3   4       49.32       75.13      2.76 o 
   6   3   4       27.09       30.89      1.88 o 
   7   3   4      553.86      524.04     18.60 o 
   8   3   4      314.14      293.51     12.78 o 
   9   3   4      147.50      143.22      7.29 o 
  10   3   4       53.86       56.67      6.37 o 
  11   3   4        8.99        4.35      7.52 o 
  12   3   4        4.40        6.50      2.41 o 
 -12   4   4        8.55        4.46      3.22 o 
 -11   4   4        2.59        5.56      4.84 o 
 -10   4   4        8.29        9.15      2.14 o 
  -9   4   4       25.23       31.44      3.82 o 
  -8   4   4        4.66        6.51      3.89 o 
  -7   4   4      197.20      165.22      3.39 o 
  -6   4   4     1279.73     1306.65     19.11 o 
  -5   4   4      667.90      556.85      8.06 o 
  -4   4   4      562.44      675.82      8.16 o 
  -3   4   4      217.34      156.54      2.48 o 
  -2   4   4     3101.07     3024.00     25.68 o 
  -1   4   4      698.90      560.63      5.15 o 
   0   4   4      110.08       98.10      1.58 o 
   1   4   4      266.87      364.40      3.79 o 
   2   4   4       70.05       53.79      2.25 o 
   3   4   4      718.80      803.26     14.13 o 
   4   4   4       57.67       67.83      4.79 o 
   5   4   4       74.56       96.81      2.15 o 
   6   4   4      685.06      697.74     12.90 o 
   7   4   4       24.81       18.06      2.00 o 
   8   4   4      238.90      240.41      8.08 o 
   9   4   4      179.44      152.08      5.72 o 
  10   4   4       72.54       80.32      8.57 o 
  11   4   4       20.07       15.19      4.51 o 
  12   4   4        5.45        1.51      3.37 o 
 -12   5   4        6.49        8.39      3.16 o 
 -11   5   4        4.46        5.50      3.03 o 
 -10   5   4       22.44       32.54      2.86 o 
  -9   5   4        0.86        3.37      1.66 o 
  -8   5   4        6.14        4.14      1.42 o 
  -7   5   4      474.08      443.72     12.95 o 
  -6   5   4      371.41      355.11      9.53 o 
  -5   5   4       25.38       28.36      1.58 o 
  -4   5   4       10.70        9.64      1.67 o 
  -3   5   4      343.02      445.73      7.06 o 
  -2   5   4      958.05      928.93      7.91 o 
  -1   5   4      100.37       99.79      1.68 o 
   0   5   4     2812.88     2926.75     35.24 o 
   1   5   4      158.01      197.79      4.65 o 
   2   5   4      897.16      738.64     11.26 o 
   3   5   4     2745.26     2960.10     52.22 o 
   4   5   4       37.68       36.64      2.19 o 
   5   5   4      526.67      468.19      5.44 o 
   6   5   4      883.97      787.40      8.92 o 
   7   5   4      238.19      243.05      9.20 o 
   8   5   4        2.37        1.36      1.68 o 
   9   5   4       89.65       88.03     10.14 o 
  10   5   4       52.45       41.69      4.50 o 
  11   5   4        9.62        2.95      8.41 o 
  12   5   4        2.56        2.39      2.64 o 
 -12   6   4       87.13       95.59      6.48 o 
 -11   6   4       92.77      107.29      5.88 o 
 -10   6   4      115.01      129.69      7.08 o 
  -9   6   4      743.13      852.07     23.48 o 
  -8   6   4       99.48       94.34      5.77 o 
  -7   6   4      862.92      832.89     16.34 o 
  -6   6   4     1456.22     1424.98     21.06 o 
  -5   6   4     1813.84     1926.44     22.38 o 
  -4   6   4        4.30        6.77      0.87 o 
  -3   6   4      679.44      522.74     15.39 o 
  -2   6   4     3263.45     3319.07     24.10 o 
  -1   6   4     8084.87     9215.43     52.10 o 
   0   6   4     2250.66     2446.21     19.93 o 
   1   6   4      772.68     1026.60     30.89 o 
   2   6   4      575.45      652.40      7.85 o 
   3   6   4     8061.44     8118.20    104.35 o 
   4   6   4      250.80      228.34      4.34 o 
   5   6   4      839.66      794.37     18.58 o 
   6   6   4     3622.02     3521.81     54.33 o 
   7   6   4     2083.73     2141.39     39.82 o 
   8   6   4      615.06      570.17     11.01 o 
   9   6   4      129.54      124.81      6.80 o 
  10   6   4      219.82      244.35      6.92 o 
  11   6   4       35.39       40.56      6.04 o 
 -12   7   4       10.86        5.27      2.40 o 
 -11   7   4        2.21        0.53      1.71 o 
 -10   7   4        0.14        0.90      1.36 o 
  -9   7   4       40.93       35.83      2.66 o 
  -8   7   4      249.73      278.82      5.15 o 
  -7   7   4       13.28       10.44      2.46 o 
  -6   7   4     1251.66     1263.75     20.42 o 
  -5   7   4     4715.19     5060.47     59.54 o 
  -4   7   4     1769.19     1764.55     17.48 o 
  -3   7   4     3532.65     3488.79     32.24 o 
  -2   7   4     8096.17     8893.68     45.68 o 
  -1   7   4    10538.03    11075.42     42.50 o 
   0   7   4     3438.75     3536.26     39.31 o 
   1   7   4     4145.34     4106.56     35.39 o 
   2   7   4     5148.68     5100.48     72.32 o 
   3   7   4     3402.10     3369.93     21.25 o 
   4   7   4     1486.10     1408.46     35.71 o 
   5   7   4      708.84      681.78     10.22 o 
   6   7   4     4036.29     4019.10    112.13 o 
   7   7   4      264.91      262.91      7.96 o 
   8   7   4       65.87       82.20      7.62 o 
   9   7   4       38.34       46.34      5.00 o 
  10   7   4       27.00       31.67      3.66 o 
  11   7   4        1.90       -0.53      1.99 o 
 -11   8   4       29.14       45.23      3.73 o 
 -10   8   4       19.91       30.81      3.43 o 
  -9   8   4       48.90       51.71      3.64 o 
  -8   8   4        1.09        6.09      1.74 o 
  -7   8   4       26.43       22.30      3.46 o 
  -6   8   4       49.96       49.45      2.68 o 
  -5   8   4       69.25       69.31      2.04 o 
  -4   8   4       67.16       73.33      2.51 o 
  -3   8   4      100.79      111.87      3.85 o 
  -2   8   4      786.31      802.26     12.94 o 
  -1   8   4      275.97      266.08      4.23 o 
   0   8   4       34.11       29.07      1.10 o 
   1   8   4      365.56      398.03     11.34 o 
   2   8   4      242.41      222.05      4.61 o 
   3   8   4      180.95      201.12      4.15 o 
   4   8   4      128.86      118.96      2.50 o 
   5   8   4     1141.73     1211.46     25.80 o 
   6   8   4      303.71      290.86      6.81 o 
   7   8   4        6.49        3.87      1.80 o 
   8   8   4        3.85       13.37      2.42 o 
   9   8   4       14.57       18.86      2.42 o 
  10   8   4       84.37       92.27      7.26 o 
  11   8   4       37.50       40.60      6.07 o 
 -11   9   4        1.67        0.90      1.60 o 
 -10   9   4       22.31       15.73      3.03 o 
  -9   9   4      362.87      371.67      7.17 o 
  -8   9   4      376.18      424.57      9.35 o 
  -7   9   4      201.37      208.50      5.86 o 
  -6   9   4      280.61      267.42      6.75 o 
  -5   9   4     3012.07     3016.02     42.10 o 
  -4   9   4     1472.39     1518.43     24.92 o 
  -3   9   4      930.25      862.39     10.76 o 
  -2   9   4     3960.76     3968.21     34.89 o 
  -1   9   4     7346.51     7487.84     45.99 o 
   0   9   4     4441.98     4715.25     59.30 o 
   1   9   4     3568.19     3691.48     40.03 o 
   2   9   4     5183.53     5512.32     83.18 o 
   3   9   4     3205.70     3298.23     55.33 o 
   4   9   4     3151.44     3315.38     33.78 o 
   5   9   4      504.38      459.70     10.85 o 
   6   9   4      728.88      805.60     12.31 o 
   7   9   4       30.10       30.83      3.00 o 
   8   9   4       17.70       20.95      2.82 o 
   9   9   4       75.97       75.87      7.47 o 
  10   9   4       12.46        8.67      2.43 o 
 -10  10   4      137.27      133.86      5.34 o 
  -9  10   4       46.38       41.24      3.12 o 
  -8  10   4       34.91       47.11      4.45 o 
  -7  10   4       67.36       54.31      4.95 o 
  -6  10   4       46.01       36.21      4.23 o 
  -5  10   4      271.23      301.75      6.02 o 
  -4  10   4       97.71       96.55      3.26 o 
  -3  10   4      262.85      222.47      8.41 o 
  -2  10   4      304.17      357.75      6.09 o 
  -1  10   4       39.45       46.54      3.62 o 
   0  10   4        0.46        5.31      2.18 o 
   1  10   4        6.59        2.15      1.13 o 
   2  10   4      315.82      327.94      5.90 o 
   3  10   4      528.72      486.28     10.28 o 
   4  10   4      545.49      498.44     12.55 o 
   5  10   4       95.86       88.55      3.36 o 
   6  10   4       16.84       17.50      3.95 o 
   7  10   4      107.97      105.22      5.68 o 
   8  10   4       23.79       15.90      3.54 o 
   9  10   4       11.74       12.90      3.43 o 
  10  10   4        1.53        2.06      2.18 o 
 -10  11   4        5.16        4.61      3.49 o 
  -9  11   4       34.24       38.96      3.43 o 
  -8  11   4       29.27       26.95      2.94 o 
  -7  11   4        7.72        4.68      2.97 o 
  -6  11   4       12.10       18.71      2.27 o 
  -5  11   4       51.45       45.33      4.51 o 
  -4  11   4      533.43      552.11     10.41 o 
  -3  11   4      999.25     1077.71     19.98 o 
  -2  11   4      874.79      822.78     13.37 o 
  -1  11   4      366.88      391.06      7.28 o 
   0  11   4      815.48      858.48     14.05 o 
   1  11   4       51.14       45.10      2.87 o 
   2  11   4     1536.87     1573.91     21.40 o 
   3  11   4      135.62      142.49      3.25 o 
   4  11   4     1485.47     1482.72     18.87 o 
   5  11   4      807.64      812.52     20.26 o 
   6  11   4      432.91      449.31     11.78 o 
   7  11   4      197.02      214.99      9.62 o 
   8  11   4      122.93      106.42      9.23 o 
   9  11   4      129.57      130.52     12.05 o 
  -9  12   4       13.26        9.45      7.78 o 
  -8  12   4      128.29      121.57     12.83 o 
  -7  12   4        0.11        2.68      4.86 o 
  -6  12   4       96.27       89.23      9.53 o 
  -5  12   4       88.58      106.27      6.11 o 
  -4  12   4       76.70       73.07      7.06 o 
  -3  12   4       43.29       49.91      5.01 o 
  -2  12   4        1.56        4.66      1.50 o 
  -1  12   4       17.20       15.85      2.29 o 
   0  12   4       23.31       15.13      2.39 o 
   1  12   4       89.96       92.39      6.50 o 
   2  12   4      986.30      967.66     12.54 o 
   3  12   4      283.84      253.56      4.38 o 
   4  12   4       73.93       61.75      3.82 o 
   5  12   4       45.24       47.93      5.25 o 
   6  12   4       11.48       11.77      3.38 o 
   7  12   4       31.69       28.61      3.16 o 
   8  12   4        0.75        2.83      9.21 o 
  -8  13   4        1.49        0.88      2.69 o 
  -7  13   4      610.87      719.15     52.00 o 
  -6  13   4      267.42      273.62     15.43 o 
  -5  13   4        9.11        9.85      2.88 o 
  -4  13   4      858.06      864.81     25.85 o 
  -3  13   4     2072.44     2418.35     75.22 o 
  -2  13   4      269.15      312.52      9.92 o 
  -1  13   4      300.98      308.14      5.27 o 
   0  13   4     3686.99     3942.26     37.29 o 
   1  13   4     2537.97     2810.67     38.40 o 
   2  13   4     1050.05     1100.72     15.04 o 
   3  13   4      314.29      320.00      7.81 o 
   4  13   4      993.30     1052.19     30.49 o 
   5  13   4      128.31      159.46      9.15 o 
   6  13   4       23.12       21.26      8.49 o 
   7  13   4       49.03       45.86      5.44 o 
   8  13   4       78.55       85.40      8.40 o 
  -7  14   4       23.29       14.57      4.51 o 
  -6  14   4       25.45       25.87      3.57 o 
  -5  14   4       71.88       75.47      7.29 o 
  -4  14   4      107.01       99.23      4.97 o 
  -3  14   4      167.99      148.38      6.72 o 
  -2  14   4        0.84        1.25      1.14 o 
  -1  14   4       17.57       17.33      2.27 o 
   0  14   4       73.90       72.47      5.71 o 
   1  14   4      127.18      104.62      4.67 o 
   2  14   4        7.07        6.95      1.65 o 
   3  14   4      107.45      114.51     11.42 o 
   4  14   4        1.25       -0.40      2.31 o 
   5  14   4        6.22        7.46      2.53 o 
   6  14   4        1.04        3.36      2.83 o 
   7  14   4        2.40        6.43      5.54 o 
  -6  15   4      263.79      297.73     24.58 o 
  -5  15   4       54.31       58.53      7.05 o 
  -4  15   4      324.56      332.81     15.99 o 
  -3  15   4      337.82      308.54     15.99 o 
  -2  15   4      316.91      326.47      9.95 o 
  -1  15   4      406.21      444.07     13.64 o 
   0  15   4      946.86      981.80     24.27 o 
   1  15   4      938.23      978.79     29.18 o 
   2  15   4      112.39      125.52      8.09 o 
   3  15   4      179.82      197.46      9.22 o 
   4  15   4      220.44      251.45     10.45 o 
   5  15   4      194.93      210.87     11.14 o 
  -4  16   4      136.05      136.25     10.45 o 
  -3  16   4        1.08        2.01      1.75 o 
  -2  16   4        4.30        5.60      2.00 o 
  -1  16   4      141.28      131.97      7.08 o 
   0  16   4       89.55       93.68      6.56 o 
   1  16   4       51.83       32.50      3.94 o 
   2  16   4      185.74      184.02      6.25 o 
   3  16   4       13.31        5.03      1.86 o 
   4  16   4       41.16       33.66      7.05 o 
  -1  17   4       25.20       20.38      3.27 o 
   0  17   4      100.35       79.99      6.98 o 
 -13   1   5       33.28       26.74      7.27 o 
 -12   1   5       13.82        5.99      3.84 o 
 -11   1   5        4.22        4.09      3.77 o 
 -10   1   5        3.72        3.33      3.46 o 
  -9   1   5      285.60      312.22     10.56 o 
  -8   1   5      688.22        8.41      2.20 o 
  -4   1   5     6527.75     6907.78     44.37 o 
  -3   1   5     4530.08     4540.42     38.63 o 
  -2   1   5     7913.62     7940.97    125.31 o 
  -1   1   5    16695.16    15696.81    192.66 o 
   0   1   5     7318.79     6948.58     97.36 o 
   1   1   5    14188.25    14547.75    431.91 o 
   2   1   5    12648.78    12650.48     71.31 o 
   3   1   5     2460.54     2157.88     21.82 o 
   4   1   5      777.05      714.86      9.66 o 
   5   1   5     4800.39     5010.72     73.90 o 
   6   1   5     1958.79     1925.23     61.30 o 
   7   1   5     1234.88     1165.71     37.46 o 
   8   1   5      183.63      153.69     12.40 o 
   9   1   5       36.53       36.43      4.62 o 
  10   1   5       10.49       14.88      5.94 o 
  11   1   5        6.32        2.21      3.64 o 
  12   1   5        5.79        3.12      1.96 o 
 -12   2   5        0.12        2.74     10.88 o 
 -11   2   5        0.53        0.19      3.64 o 
 -10   2   5      224.11      252.89      7.64 o 
  -9   2   5      520.12      566.89     28.13 o 
  -8   2   5      159.68      147.64      4.41 o 
  -7   2   5       57.70       32.71      3.62 o 
  -6   2   5     2492.42     2625.64     40.98 o 
  -5   2   5     3773.35     3679.00     72.73 o 
  -4   2   5       39.97       28.59      2.20 o 
  -3   2   5     1643.95     1486.53     12.28 o 
  -2   2   5     1726.61     1673.34     24.59 o 
  -1   2   5     1799.45     1714.57     16.13 o 
   0   2   5      191.82      191.24      4.19 o 
   1   2   5      335.84      298.31     14.88 o 
   2   2   5      537.49      726.29     16.99 o 
   3   2   5       20.31       25.61      3.29 o 
   4   2   5      520.08      515.24     10.08 o 
   5   2   5       40.19       34.91      2.71 o 
   6   2   5     1098.76     1180.31     50.08 o 
   7   2   5      778.14      694.50     21.10 o 
   8   2   5      229.57      221.96     12.49 o 
   9   2   5       73.28       84.99     10.38 o 
  10   2   5       36.33       43.86      3.95 o 
  11   2   5       29.27       37.53      5.31 o 
  12   2   5       18.37       11.45      4.18 o 
 -12   3   5        1.06        4.13      3.57 o 
 -11   3   5       84.02       79.49      8.47 o 
 -10   3   5      160.04      130.90     13.20 o 
  -9   3   5      490.02      519.44     18.25 o 
  -8   3   5      122.11      107.44      4.03 o 
  -7   3   5     1704.10     1816.20     33.61 o 
  -6   3   5      589.88      589.50      9.27 o 
  -5   3   5     3605.58     3829.26     26.44 o 
  -4   3   5     4755.27     4983.38     27.81 o 
  -3   3   5      815.40      752.73     11.69 o 
  -2   3   5      568.00      438.36      7.64 o 
  -1   3   5     2032.04     1922.23      7.60 o 
   0   3   5     6135.05     6040.90     22.47 o 
   1   3   5       75.81      106.14      2.48 o 
   2   3   5     3908.84     3971.23     23.52 o 
   3   3   5      173.47      134.46      6.11 o 
   4   3   5      663.38      589.05     26.61 o 
   5   3   5       15.56       13.88      1.27 o 
   6   3   5      405.03      441.94     13.72 o 
   7   3   5       94.32       68.24      5.77 o 
   8   3   5      506.41      506.54     22.15 o 
   9   3   5        7.43        9.28      5.23 o 
  10   3   5       56.49       57.64      6.72 o 
  11   3   5        0.48        2.34      4.71 o 
  12   3   5        0.25        2.25      3.03 o 
 -12   4   5       10.63       12.13      3.62 o 
 -11   4   5        0.41        3.49      3.79 o 
 -10   4   5        6.97        5.63      2.42 o 
  -9   4   5       79.55       79.37      3.87 o 
  -8   4   5       35.69       30.19      2.61 o 
  -7   4   5       42.81       42.95      2.81 o 
  -6   4   5      100.79       71.41      3.00 o 
  -5   4   5      708.70      689.99      9.94 o 
  -4   4   5      696.97      640.42     10.10 o 
  -3   4   5      512.07      688.14      8.29 o 
  -2   4   5      677.99      740.05      8.30 o 
  -1   4   5     1923.22     2021.00      9.19 o 
   0   4   5     1457.80     1682.64      7.80 o 
   1   4   5     1691.01     1826.56     18.13 o 
   2   4   5       44.90       34.83      2.25 o 
   3   4   5     1068.21     1024.26     13.13 o 
   4   4   5      314.56      331.15      9.60 o 
   5   4   5      208.48      234.16      4.95 o 
   6   4   5      966.93      945.25     13.85 o 
   7   4   5      295.15      316.62      8.00 o 
   8   4   5       44.67       52.98      6.08 o 
   9   4   5      198.83      198.35      5.21 o 
  10   4   5      155.02      172.54     14.97 o 
  11   4   5       13.97       16.39      4.28 o 
  12   4   5       26.87       46.44      7.85 o 
 -12   5   5       29.08       35.90      5.19 o 
 -11   5   5       33.22       48.28      7.29 o 
 -10   5   5      167.31      192.93      5.30 o 
  -9   5   5        1.37        1.92      1.98 o 
  -8   5   5        2.59       -0.31      2.07 o 
  -7   5   5      883.76      914.56     18.34 o 
  -6   5   5      305.08      302.62      5.23 o 
  -5   5   5      211.07      248.23      4.31 o 
  -4   5   5     2713.42     2912.51     31.25 o 
  -3   5   5     6794.44     6834.57     55.83 o 
  -2   5   5     2759.58     2599.39     32.59 o 
  -1   5   5      283.42      272.72      4.69 o 
   0   5   5     7397.62     7361.96     88.06 o 
   1   5   5     7056.83     7302.19     32.66 o 
   2   5   5     1840.11     1898.97     44.64 o 
   3   5   5      470.38      398.40      6.65 o 
   4   5   5      657.93      599.97      9.78 o 
   5   5   5      179.83      137.75      3.01 o 
   6   5   5       33.65       29.84      2.27 o 
   7   5   5       26.88       23.17      2.99 o 
   8   5   5      169.24      131.33      6.16 o 
   9   5   5       94.62       93.79      8.14 o 
  10   5   5       29.88       32.49      4.39 o 
  11   5   5        0.67        6.84      3.14 o 
 -12   6   5       37.06       30.59      4.37 o 
 -11   6   5        0.62       -0.04      1.49 o 
 -10   6   5       14.65        9.52      2.53 o 
  -9   6   5       31.49       24.22      2.18 o 
  -8   6   5        1.72        3.85      1.73 o 
  -7   6   5       11.28       11.65      1.27 o 
  -6   6   5       27.47       22.63      2.04 o 
  -5   6   5      730.27      715.98      9.75 o 
  -4   6   5        6.68       21.24      1.41 o 
  -3   6   5      804.43      893.32     12.55 o 
  -2   6   5      974.01     1182.39      8.86 o 
  -1   6   5     1405.00     1633.43     13.23 o 
   0   6   5       50.10       52.67      3.35 o 
   1   6   5     3334.73     3675.43     45.43 o 
   2   6   5       17.60       16.32      1.55 o 
   3   6   5     1543.55     1800.37     16.34 o 
   4   6   5     2150.41     2184.54     29.62 o 
   5   6   5     1512.56     1474.89     23.58 o 
   6   6   5       98.39      109.03      5.75 o 
   7   6   5      314.52      304.45      8.33 o 
   8   6   5      285.73      255.48      4.79 o 
   9   6   5      184.80      173.64      7.39 o 
  10   6   5       57.88       62.62      8.31 o 
  11   6   5       27.07        8.88      6.11 o 
 -11   7   5        0.90        5.39      2.18 o 
 -10   7   5       44.14       40.52      7.01 o 
  -9   7   5        1.93        5.44      1.98 o 
  -8   7   5      180.28      190.72      5.21 o 
  -7   7   5      338.35      351.17     13.11 o 
  -6   7   5      604.33      637.78     10.49 o 
  -5   7   5      217.70      253.87      4.39 o 
  -4   7   5     1506.40     1477.09     27.12 o 
  -3   7   5     1446.64     1488.84     23.33 o 
  -2   7   5      178.64      149.53      2.52 o 
  -1   7   5     2322.36     2259.90     20.38 o 
   0   7   5     4614.67     4577.81     57.20 o 
   1   7   5      705.14      611.73      9.95 o 
   2   7   5      254.98      217.48      3.42 o 
   3   7   5      874.52      798.31     12.06 o 
   4   7   5      290.64      247.71      4.36 o 
   5   7   5        9.46       15.71      5.64 o 
   6   7   5      284.76      272.88      7.73 o 
   7   7   5     1130.19     1129.48     38.98 o 
   8   7   5       90.19       62.16      5.55 o 
   9   7   5        0.53        1.86      1.17 o 
  10   7   5        2.35        6.03      2.22 o 
  11   7   5        6.86        0.83      2.43 o 
 -11   8   5      174.74      198.19      7.37 o 
 -10   8   5      172.78      172.91      6.03 o 
  -9   8   5      307.82      318.28      7.43 o 
  -8   8   5      650.44      681.96     12.08 o 
  -7   8   5     1180.46     1260.02     26.90 o 
  -6   8   5       54.34       59.79      1.78 o 
  -5   8   5     1295.66     1277.59     14.58 o 
  -4   8   5     1910.90     1750.12     33.22 o 
  -3   8   5     1671.70     1683.20     18.71 o 
  -2   8   5      478.24      523.00      7.53 o 
  -1   8   5      278.71      199.29      3.33 o 
   0   8   5      124.50      103.66      3.56 o 
   1   8   5     1506.47     1533.70     16.86 o 
   2   8   5     2367.97     2504.30     44.10 o 
   3   8   5      105.43      115.87      2.25 o 
   4   8   5     1475.09     1415.61     36.60 o 
   5   8   5     1325.94     1294.92     24.14 o 
   6   8   5      501.68      456.42     10.03 o 
   7   8   5     1076.28     1052.39     26.38 o 
   8   8   5     1011.13      959.52     21.49 o 
   9   8   5      473.52      517.18     17.94 o 
  10   8   5       54.11       55.14      4.19 o 
 -11   9   5        0.78        1.84      4.19 o 
 -10   9   5        8.52        5.68      1.97 o 
  -9   9   5       74.15       72.93      5.59 o 
  -8   9   5        3.43        7.26      1.52 o 
  -7   9   5        0.40        2.25      1.47 o 
  -6   9   5      244.29      224.51      4.36 o 
  -5   9   5       57.27       59.84      2.62 o 
  -4   9   5       99.44       86.02      3.93 o 
  -3   9   5      265.78      221.42      3.97 o 
  -2   9   5      249.05      296.49      5.26 o 
  -1   9   5      107.95      105.51      4.06 o 
   0   9   5       86.59       90.08      3.80 o 
   1   9   5       83.15       93.65      7.90 o 
   2   9   5       78.86       84.46      6.38 o 
   3   9   5      136.79      149.50      6.41 o 
   4   9   5       21.35       19.85      1.65 o 
   5   9   5        0.09        1.25      1.14 o 
   6   9   5       36.02       29.03      2.54 o 
   7   9   5        8.84       11.35      1.90 o 
   8   9   5      310.04      283.89      7.33 o 
   9   9   5       23.19       25.49      2.79 o 
  10   9   5       48.34       38.29      3.44 o 
 -10  10   5       34.70       53.11      4.27 o 
  -9  10   5       25.65       28.20      3.04 o 
  -8  10   5       22.18       26.16      2.62 o 
  -7  10   5      130.74      131.47      4.61 o 
  -6  10   5        3.07        2.16      1.13 o 
  -5  10   5       53.69       79.76      4.06 o 
  -4  10   5       76.62       73.72      3.73 o 
  -3  10   5      151.38      163.77      3.50 o 
  -2  10   5       80.40       92.70      4.13 o 
  -1  10   5      237.32      277.55      5.82 o 
   0  10   5     1254.08     1294.95     16.90 o 
   1  10   5      942.18     1031.82     10.57 o 
   2  10   5      574.37      587.79      8.62 o 
   3  10   5       93.12       80.86      3.62 o 
   4  10   5     1593.02     1810.65     27.58 o 
   5  10   5      343.13      384.84      7.63 o 
   6  10   5      140.13      142.88      7.31 o 
   7  10   5      235.35      258.69      7.85 o 
   8  10   5      760.41      824.12     21.80 o 
   9  10   5      112.34      116.64     10.02 o 
  10  10   5        6.28        9.24      6.03 o 
  -9  11   5       38.35       41.01      4.91 o 
  -8  11   5        0.44        2.70      2.55 o 
  -7  11   5      248.51      255.53     11.46 o 
  -6  11   5       72.04       66.80      5.67 o 
  -5  11   5       32.78       34.12      4.49 o 
  -4  11   5       21.26       28.33      3.79 o 
  -3  11   5      436.16      401.05     12.11 o 
  -2  11   5      418.42      447.75     10.32 o 
  -1  11   5       68.81       70.08      5.44 o 
   0  11   5      208.57      187.74      9.98 o 
   1  11   5        0.80        0.45      1.82 o 
   2  11   5      103.14      119.34      3.52 o 
   3  11   5       24.17       21.71      2.62 o 
   4  11   5      661.17      627.92     13.80 o 
   5  11   5      220.66      249.00      6.81 o 
   6  11   5       23.19       22.63      2.96 o 
   7  11   5      192.35      186.93      9.21 o 
   8  11   5      137.75      138.61      7.93 o 
   9  11   5       10.79        5.00      2.85 o 
  -9  12   5       20.20       17.58      5.01 o 
  -8  12   5        5.75        3.40      2.44 o 
  -7  12   5        1.59        5.53      2.53 o 
  -6  12   5      180.56      203.73     17.66 o 
  -5  12   5       11.26        8.46      1.76 o 
  -4  12   5       17.52       10.46      1.85 o 
  -3  12   5      328.77      329.91     12.38 o 
  -2  12   5       39.46       38.35      3.16 o 
  -1  12   5      279.65      324.22      6.36 o 
   0  12   5      169.57      188.05      6.90 o 
   1  12   5       25.51       30.77      3.33 o 
   2  12   5     1623.54     1766.19     36.98 o 
   3  12   5      690.78      714.23     11.61 o 
   4  12   5      217.30      237.93      4.80 o 
   5  12   5      555.39      596.10     17.10 o 
   6  12   5      845.81      915.45     18.80 o 
   7  12   5      490.60      499.87     11.65 o 
   8  12   5       77.04       62.09      5.89 o 
  -8  13   5       32.36       34.67     11.00 o 
  -7  13   5       72.80       57.87      5.33 o 
  -6  13   5       17.11       18.28      8.38 o 
  -5  13   5        4.13        5.76      1.80 o 
  -4  13   5        2.73        6.74      1.80 o 
  -3  13   5       18.52       11.24      2.87 o 
  -2  13   5        2.24        1.62      1.86 o 
  -1  13   5      299.01      290.26      7.59 o 
   0  13   5       90.95      109.15      5.53 o 
   1  13   5        5.98        6.15      2.09 o 
   2  13   5      127.30      159.46      5.42 o 
   3  13   5        9.88        3.13      1.51 o 
   4  13   5       82.90       86.28     13.39 o 
   5  13   5        8.32        5.77      2.68 o 
   6  13   5        6.30        4.37      2.92 o 
   7  13   5        4.68        1.01      2.00 o 
  -7  14   5       59.67       69.36      9.69 o 
  -6  14   5      466.61      467.42      9.95 o 
  -5  14   5       28.34       38.02      3.76 o 
  -4  14   5      205.35      213.00     10.72 o 
  -3  14   5       21.27       14.56      3.09 o 
  -2  14   5       36.94       25.98      2.49 o 
  -1  14   5      133.06      142.56      6.53 o 
   0  14   5       82.71       88.79      4.95 o 
   1  14   5       10.79        7.96      1.91 o 
   2  14   5      650.49      632.47     10.25 o 
   3  14   5      467.44      450.34     12.37 o 
   4  14   5      121.63       95.96     10.66 o 
   5  14   5      339.93      331.91     17.76 o 
   6  14   5      145.15      133.46     15.51 o 
  -6  15   5       47.29       40.26      4.87 o 
  -5  15   5       82.68       80.94     10.61 o 
  -4  15   5      133.60      122.48      7.84 o 
  -3  15   5       86.53       86.16      9.20 o 
  -2  15   5      504.46      562.70     12.29 o 
  -1  15   5      585.44      614.11     14.79 o 
   0  15   5       99.24      102.21      5.51 o 
   1  15   5      292.85      307.00     10.64 o 
   2  15   5      435.65      436.26     11.09 o 
   3  15   5      156.14      143.62     11.06 o 
   4  15   5       85.63       86.44     12.02 o 
   5  15   5      201.69      176.98     16.06 o 
  -4  16   5       31.43       25.81      3.02 o 
  -3  16   5        1.30        1.06      1.36 o 
  -2  16   5       28.48       25.46      4.34 o 
  -1  16   5      188.66      190.47     10.20 o 
   0  16   5       30.39       36.07      4.66 o 
   1  16   5        2.54        3.26      1.19 o 
   2  16   5      192.05      173.45      9.62 o 
   3  16   5      292.82      266.72     15.19 o 
 -12   0   6       17.32       17.95      7.28 o 
 -11   0   6       16.17       19.79      7.26 o 
 -10   0   6        2.47        2.56      5.46 o 
  -9   0   6       28.02       19.53      7.81 o 
  -8   0   6      325.94      312.25     34.70 o 
  -7   0   6      103.16       97.71      9.57 o 
  -6   0   6      294.32      207.52      7.70 o 
  -5   0   6      356.58      428.77      9.24 o 
  -4   0   6     3010.77     3530.15     79.51 o 
  -3   0   6     2373.03     2861.10     74.67 o 
  -2   0   6     8405.34     9677.77     77.38 o 
  -1   0   6       31.14       21.68      3.48 o 
   0   0   6       47.78       71.07      4.77 o 
   1   0   6     3393.92     3845.80     32.59 o 
   2   0   6     3658.91     4054.18     34.36 o 
   3   0   6       32.96       72.18      4.55 o 
   4   0   6     7575.04     7960.76     71.58 o 
   5   0   6     2370.86     2555.63    169.43 o 
   6   0   6     1024.42     1180.20     54.29 o 
   7   0   6      808.27      742.68     38.68 o 
   8   0   6     1434.74     1758.37     59.24 o 
   9   0   6      197.08      177.42     14.81 o 
  10   0   6      164.97      196.02     26.10 o 
  11   0   6       28.72       11.55      5.03 o 
  12   0   6        2.10       -0.22      5.46 o 
 -12   1   6       99.85       99.35      6.12 o 
 -11   1   6        1.18        7.02      3.93 o 
 -10   1   6       31.13       38.31     16.47 o 
  -7   1   6        0.75        5.45      3.17 o 
  -6   1   6       19.02       35.43      8.24 o 
  -3   1   6      788.04      849.45     14.92 o 
  -2   1   6      197.53      223.09      4.71 o 
  -1   1   6     2776.00     2922.94     23.28 o 
   0   1   6     1170.38     1128.59     31.48 o 
   1   1   6      416.26      500.46      7.17 o 
   2   1   6      963.90      992.58     24.59 o 
   3   1   6     2826.15     3381.92     41.24 o 
   4   1   6     2503.56     2667.68     40.21 o 
   5   1   6      291.97      283.93      7.08 o 
   6   1   6       56.41       82.52      4.47 o 
   7   1   6        6.41       -1.22      1.22 o 
   8   1   6        1.60       -0.90      1.37 o 
   9   1   6        3.55        1.60      7.06 o 
  10   1   6        3.84        6.35      2.45 o 
  11   1   6       31.88       35.15      4.66 o 
  12   1   6        0.06       -0.90      2.90 o 
 -12   2   6       88.91      103.86      7.49 o 
 -11   2   6       80.29       80.77      8.84 o 
 -10   2   6       25.39       30.56      4.26 o 
  -9   2   6       53.92       64.83      4.78 o 
  -8   2   6      115.92      109.86      7.76 o 
  -7   2   6        0.36        4.75      1.13 o 
  -6   2   6       20.29       15.61      1.41 o 
  -5   2   6      192.27      216.94      3.10 o 
  -4   2   6      848.13      783.29      9.53 o 
  -3   2   6     1645.41     1816.44     31.11 o 
  -2   2   6     5707.78     6388.52     60.80 o 
  -1   2   6     2577.02     3160.78     40.48 o 
   0   2   6     2706.32     2852.61     17.89 o 
   1   2   6     7351.42     7536.58     62.64 o 
   2   2   6     6665.96     7470.54     59.75 o 
   3   2   6     2475.85     2660.80     40.14 o 
   4   2   6     5002.21     5408.61     49.80 o 
   5   2   6     1855.10     1754.43     31.99 o 
   6   2   6      657.08      582.30     20.19 o 
   7   2   6     1991.89     2161.76     77.44 o 
   8   2   6     1344.10     1514.21     39.94 o 
   9   2   6      119.44      146.75     17.28 o 
  10   2   6       71.95       82.77      9.36 o 
  11   2   6      173.44      228.88     15.53 o 
  12   2   6       13.06       15.23      4.18 o 
 -12   3   6       50.51       62.32      7.16 o 
 -11   3   6      264.60      282.24     20.93 o 
 -10   3   6      276.23      273.13      7.51 o 
  -9   3   6       16.38       18.87      4.73 o 
  -8   3   6        1.24        0.99      2.24 o 
  -7   3   6      356.73      350.92      7.02 o 
  -6   3   6      332.38      362.77      7.87 o 
  -5   3   6       22.74       27.41      4.68 o 
  -4   3   6     2695.75     2672.94     27.27 o 
  -3   3   6      199.36      251.19      8.40 o 
  -2   3   6     1150.25     1059.49     15.60 o 
  -1   3   6       74.68       63.53      2.45 o 
   0   3   6     2720.42     2627.61     12.38 o 
   1   3   6      545.82      541.01     15.64 o 
   2   3   6     1217.50     1439.54     52.52 o 
   3   3   6      409.34      338.21     14.39 o 
   4   3   6        2.27        2.52      2.82 o 
   5   3   6      187.61      188.43      4.06 o 
   6   3   6        5.34        7.27      0.86 o 
   7   3   6       82.23       56.76      7.01 o 
   8   3   6      188.95      190.63     11.34 o 
   9   3   6       56.69       59.42      7.07 o 
  10   3   6       47.52       49.93      6.90 o 
  11   3   6       20.75       20.37      5.88 o 
  12   3   6        0.13        1.18      3.41 o 
 -12   4   6        2.07        4.29      2.81 o 
 -11   4   6        3.85        8.71      2.76 o 
 -10   4   6      210.69      230.96     15.22 o 
  -9   4   6      250.02      236.31      4.92 o 
  -8   4   6       90.71       80.65      4.38 o 
  -7   4   6       14.47       13.90      2.12 o 
  -6   4   6        9.70        7.53      1.37 o 
  -5   4   6      563.61      657.72      9.55 o 
  -4   4   6     2276.48     2317.79     26.29 o 
  -3   4   6      122.52      129.36      2.88 o 
  -2   4   6     3395.23     3842.76     43.13 o 
  -1   4   6     6253.23     6577.14     36.38 o 
   0   4   6     2051.54     2047.13     14.45 o 
   1   4   6      342.05      292.16      5.04 o 
   2   4   6     6426.32     6736.60    147.53 o 
   3   4   6     5901.09     5786.06     67.13 o 
   4   4   6     3295.34     3682.74     27.36 o 
   5   4   6     1021.60     1087.24     16.23 o 
   6   4   6     1248.01     1294.53     20.30 o 
   7   4   6     1274.81     1408.99     33.67 o 
   8   4   6      127.27      125.87      8.03 o 
   9   4   6      301.79      336.37     21.63 o 
  10   4   6       65.44       68.26     10.15 o 
  11   4   6      117.04      133.51     16.61 o 
 -12   5   6       20.69       18.25      4.40 o 
 -11   5   6      153.74      162.98      8.52 o 
 -10   5   6      279.38      291.94     12.81 o 
  -9   5   6       34.23       41.34      3.11 o 
  -8   5   6      359.74      357.59      5.77 o 
  -7   5   6     2008.24     2071.64     29.06 o 
  -6   5   6      527.01      512.24      8.02 o 
  -5   5   6      835.55      732.79      9.94 o 
  -4   5   6     1641.61     1698.56     23.57 o 
  -3   5   6     8033.00     8371.93     88.30 o 
  -2   5   6     3964.28     4283.41     28.87 o 
  -1   5   6     2729.29     2556.84     20.23 o 
   0   5   6     2350.29     2278.07     24.11 o 
   1   5   6     1057.10     1025.14     10.57 o 
   2   5   6     1432.93     1420.05     18.13 o 
   3   5   6      726.57      705.71     15.88 o 
   4   5   6      258.95      265.50     10.51 o 
   5   5   6      165.34      136.57      3.03 o 
   6   5   6        1.52        2.89      0.94 o 
   7   5   6       95.60       73.37      6.59 o 
   8   5   6       26.87       38.48      3.47 o 
   9   5   6      275.04      295.00      8.91 o 
  10   5   6       11.25       10.82      3.54 o 
  11   5   6        1.25        3.33      7.21 o 
 -12   6   6       46.13       31.52      4.79 o 
 -11   6   6       77.42       66.41      5.55 o 
 -10   6   6      116.87      135.10      6.13 o 
  -9   6   6       77.86       93.55      5.32 o 
  -8   6   6      133.18      132.77      7.16 o 
  -7   6   6       34.21       25.31      2.60 o 
  -6   6   6       14.04       14.12      1.73 o 
  -5   6   6       32.36       51.05      2.44 o 
  -4   6   6      125.30      113.75      2.67 o 
  -3   6   6      135.40      152.99      2.71 o 
  -2   6   6       72.09      128.61      2.59 o 
  -1   6   6      614.01      567.07      6.31 o 
   0   6   6      124.28      136.27      3.27 o 
   1   6   6        9.14       13.06      1.52 o 
   2   6   6     2618.43     3063.62     22.15 o 
   3   6   6      689.83      544.26     11.95 o 
   4   6   6      866.57      932.93     13.97 o 
   5   6   6      373.56      389.79      7.72 o 
   6   6   6     1242.75     1219.17     22.76 o 
   7   6   6      515.35      498.17     10.86 o 
   8   6   6       95.86      100.43      4.72 o 
   9   6   6      182.39      146.99      7.35 o 
  10   6   6       91.94       86.49     10.49 o 
  11   6   6       52.73       54.04      7.11 o 
 -11   7   6        0.59        4.08      1.44 o 
 -10   7   6        8.14        9.28      2.28 o 
  -9   7   6      147.24      149.25      5.81 o 
  -8   7   6      209.36      212.69      4.21 o 
  -7   7   6      469.91      446.39     13.34 o 
  -6   7   6      122.33      108.72      3.29 o 
  -5   7   6     2102.21     2144.07     17.14 o 
  -4   7   6      347.12      350.09      5.60 o 
  -3   7   6      208.65      140.36      2.98 o 
  -2   7   6     1466.82     1462.92     11.72 o 
  -1   7   6      537.37      412.26      5.53 o 
   0   7   6      272.92      197.37      4.20 o 
   1   7   6      669.92      585.40      9.57 o 
   2   7   6     3553.15     3677.11     39.60 o 
   3   7   6       26.98       23.41      1.83 o 
   4   7   6      295.10      235.70      4.24 o 
   5   7   6      660.85      698.01     13.03 o 
   6   7   6      135.07      111.91      4.59 o 
   7   7   6      107.75      113.13      5.09 o 
   8   7   6        6.23        2.69      1.74 o 
   9   7   6       44.23       40.53      4.40 o 
  10   7   6       11.75        9.75      3.28 o 
  11   7   6        4.20        2.09      2.46 o 
 -11   8   6        5.76        7.69      2.29 o 
 -10   8   6       14.10       14.80      2.79 o 
  -9   8   6       43.64       50.78      4.13 o 
  -8   8   6        3.02        1.90      1.66 o 
  -7   8   6      203.62      238.54      4.89 o 
  -6   8   6       22.98       30.98      2.81 o 
  -5   8   6       28.66       23.01      2.69 o 
  -4   8   6       71.01       63.51      2.20 o 
  -3   8   6       74.73       79.94      3.36 o 
  -2   8   6        4.96        3.74      1.00 o 
  -1   8   6       70.78       74.99      2.30 o 
   0   8   6      210.53      206.56      4.30 o 
   1   8   6      446.80      468.58     14.65 o 
   2   8   6      253.65      251.78      4.87 o 
   3   8   6     1401.58     1371.78     22.84 o 
   4   8   6        4.08        4.65      1.32 o 
   5   8   6        3.12        5.03      0.89 o 
   6   8   6      222.02      206.14      8.30 o 
   7   8   6       39.78       34.39      3.76 o 
   8   8   6      118.32       93.99      5.33 o 
   9   8   6        0.42        1.48      2.22 o 
  10   8   6        1.91        1.35      1.32 o 
 -10   9   6        2.53        1.06      2.03 o 
  -9   9   6       80.54       70.68      4.18 o 
  -8   9   6      105.02       95.28      5.56 o 
  -7   9   6      243.57      223.21      7.32 o 
  -6   9   6       82.49       72.94      2.38 o 
  -5   9   6     1003.45     1023.37     14.11 o 
  -4   9   6      361.31      336.68      5.52 o 
  -3   9   6     1196.45     1256.02     10.46 o 
  -2   9   6     2938.37     3013.88     21.21 o 
  -1   9   6     2625.76     2760.30     33.09 o 
   0   9   6      634.95      624.43     10.48 o 
   1   9   6     1497.99     1523.35     20.59 o 
   2   9   6     2614.25     2583.86     62.16 o 
   3   9   6      112.12      108.17      3.35 o 
   4   9   6       18.79       12.44      1.48 o 
   5   9   6       22.48       24.64      2.80 o 
   6   9   6      185.80      166.98      6.11 o 
   7   9   6       49.79       45.50      3.83 o 
   8   9   6       15.25       11.67      2.09 o 
   9   9   6        0.67        0.07      2.20 o 
  10   9   6       31.81       21.76      4.97 o 
 -10  10   6        1.88        4.84      2.15 o 
  -9  10   6        1.16       -2.10      2.10 o 
  -8  10   6        2.67        0.21      1.53 o 
  -7  10   6       55.31       48.77      2.63 o 
  -6  10   6      157.25      149.82      2.96 o 
  -5  10   6        0.66        1.73      1.38 o 
  -4  10   6        6.70       11.04      1.47 o 
  -3  10   6     1443.91     1526.43     22.41 o 
  -2  10   6      623.98      603.46      8.90 o 
  -1  10   6      136.94      133.92      4.15 o 
   0  10   6       94.10       80.54      5.37 o 
   1  10   6      531.83      564.60      9.56 o 
   2  10   6       41.25       50.52      3.23 o 
   3  10   6      115.72      124.87      6.23 o 
   4  10   6      174.61      142.33      6.97 o 
   5  10   6      896.49      926.09     24.56 o 
   6  10   6       23.44       24.61      2.84 o 
   7  10   6        2.34        3.90      1.82 o 
   8  10   6      140.83      140.93      7.98 o 
   9  10   6       41.95       47.12      4.50 o 
  -9  11   6       85.23       93.34     16.71 o 
  -8  11   6      278.55      268.90     12.50 o 
  -7  11   6      795.39      871.60     17.79 o 
  -6  11   6      744.78      767.70     21.91 o 
  -5  11   6     1473.27     1571.87     19.94 o 
  -4  11   6     1498.53     1528.71     37.10 o 
  -3  11   6      959.60      993.11     14.83 o 
  -2  11   6      161.53      151.07      4.94 o 
  -1  11   6     1391.60     1378.53     21.35 o 
   0  11   6      549.20      613.05     10.14 o 
   1  11   6      595.07      602.30     13.60 o 
   2  11   6      810.03      780.13     14.67 o 
   3  11   6      305.24      287.17      8.26 o 
   4  11   6        8.93       23.44      4.42 o 
   5  11   6        2.53        0.73      1.31 o 
   6  11   6        1.80       -1.67      2.06 o 
   7  11   6       34.57       31.20      3.67 o 
   8  11   6        8.20        2.12      1.24 o 
   9  11   6      134.18      118.95      8.10 o 
  -9  12   6      170.98      154.34      6.83 o 
  -8  12   6        9.64        3.30      2.27 o 
  -7  12   6      201.93      190.41      8.52 o 
  -6  12   6      146.22      132.70     12.53 o 
  -5  12   6       10.70        8.01      1.83 o 
  -4  12   6      226.12      214.52      6.86 o 
  -3  12   6       84.93       60.12      4.35 o 
  -2  12   6       61.06       69.77      3.94 o 
  -1  12   6      107.14      101.70      5.91 o 
   0  12   6      226.89      196.56      4.61 o 
   1  12   6      139.41      123.73      7.74 o 
   2  12   6      112.20       92.70      5.65 o 
   3  12   6      309.66      338.41      7.34 o 
   4  12   6        2.00       -1.38      1.64 o 
   5  12   6        8.61        8.78      4.86 o 
   6  12   6       62.57       56.99      4.91 o 
   7  12   6       32.44       33.56      3.66 o 
   8  12   6        1.65        1.49      1.82 o 
  -8  13   6       69.35       61.15      8.10 o 
  -7  13   6       40.68       44.82      4.39 o 
  -6  13   6       17.38       23.44      3.60 o 
  -5  13   6      133.41      108.96      6.45 o 
  -4  13   6      837.44      888.41     25.13 o 
  -3  13   6      326.77      317.49      8.43 o 
  -2  13   6      151.89      142.83      5.68 o 
  -1  13   6      896.90      949.92     19.22 o 
   0  13   6      718.57      751.76     14.13 o 
   1  13   6      124.17      111.10      6.94 o 
   2  13   6       10.42        7.56      1.18 o 
   3  13   6      159.91      157.64      9.93 o 
   4  13   6      107.69      114.46     11.97 o 
   5  13   6        1.23        0.71      2.84 o 
   6  13   6        3.56        6.19      2.64 o 
   7  13   6        0.21        1.85      4.04 o 
  -7  14   6        0.54        1.88      9.48 o 
  -6  14   6       17.53       15.98      6.10 o 
  -5  14   6        7.18        5.57      3.58 o 
  -4  14   6       39.76       39.96      3.58 o 
  -3  14   6       84.21       84.42      5.11 o 
  -2  14   6        6.84        9.07      2.16 o 
  -1  14   6        0.91        0.38      3.91 o 
   0  14   6      116.87       93.84      8.48 o 
   1  14   6      631.66      693.35     10.53 o 
   2  14   6      158.56      172.94     10.31 o 
   3  14   6       36.23       32.93      3.97 o 
   4  14   6      129.66      137.53     10.87 o 
   5  14   6      214.05      254.02     13.60 o 
   6  14   6      112.14      117.84     13.15 o 
  -5  15   6       11.09       14.80      3.66 o 
  -4  15   6      203.95      195.93      6.55 o 
  -3  15   6      296.90      322.40     11.83 o 
  -2  15   6      111.82      107.07      5.72 o 
  -1  15   6      204.52      194.70     11.10 o 
   0  15   6       59.09       57.79      4.20 o 
   1  15   6       21.72       10.04      2.82 o 
   2  15   6        4.11        2.18      1.68 o 
   3  15   6       87.10       71.65      6.93 o 
   4  15   6       20.93       20.45      5.12 o 
   5  15   6       77.80       78.29     12.72 o 
  -3  16   6        0.48        2.81      1.26 o 
  -2  16   6       31.75       31.76      4.27 o 
  -1  16   6        0.84        2.04      3.27 o 
   0  16   6      123.79      147.16      8.46 o 
   1  16   6      149.10      163.71     10.94 o 
   2  16   6       17.89       20.80      4.25 o 
 -12   1   7       40.77       39.87      6.43 o 
 -11   1   7       40.10       34.60      5.82 o 
 -10   1   7       34.00       39.44      4.78 o 
  -7   1   7      101.49       99.09     10.52 o 
  -5   1   7     2942.10     3072.15     27.26 o 
  -4   1   7      268.79      403.27      6.52 o 
  -3   1   7     1083.07      991.78     18.40 o 
  -2   1   7     3997.24     4036.01     55.43 o 
  -1   1   7     1821.26     1606.36     16.02 o 
   0   1   7      869.10     1111.59     22.16 o 
   1   1   7      597.18      895.92     15.61 o 
   2   1   7      158.15       94.39      3.85 o 
   3   1   7      248.70      271.43      8.22 o 
   4   1   7     1294.57     1619.26     30.89 o 
   5   1   7     1033.04     1074.86     32.65 o 
   6   1   7       19.84        8.70      1.46 o 
   7   1   7      700.33      741.60     28.78 o 
   8   1   7       16.04       18.02      3.23 o 
   9   1   7      156.72      201.54      7.88 o 
  10   1   7      149.57      164.94     13.15 o 
  11   1   7       74.91      101.58     14.84 o 
 -12   2   7       18.03       10.70      3.22 o 
 -11   2   7       32.43       42.42      6.26 o 
 -10   2   7       19.56       13.88      1.80 o 
  -9   2   7      107.13       88.25      3.88 o 
  -8   2   7      929.18     1064.22     16.97 o 
  -7   2   7       64.26       74.72      3.11 o 
  -6   2   7       86.82       97.32      3.42 o 
  -5   2   7      978.35     1019.41     14.35 o 
  -4   2   7     3330.43     4044.31     52.44 o 
  -3   2   7     2340.02     2571.17     19.60 o 
  -2   2   7      317.84      364.01      6.05 o 
  -1   2   7     4784.08     5084.03     23.71 o 
   0   2   7        5.62        2.37      1.55 o 
   1   2   7       23.39       45.66      5.03 o 
   2   2   7       98.24      107.75      5.31 o 
   3   2   7       35.89       34.87      4.51 o 
   4   2   7       30.59       29.92      3.60 o 
   5   2   7       65.34       63.86      2.54 o 
   6   2   7      576.52      594.80     17.71 o 
   7   2   7       24.67       13.52      2.74 o 
   8   2   7      243.01      239.77     12.44 o 
   9   2   7       23.37       37.10      9.75 o 
  10   2   7        2.72        2.69      2.22 o 
  11   2   7       83.44       90.53     10.08 o 
 -12   3   7       16.43       10.00      3.80 o 
 -11   3   7       46.78       51.22      4.63 o 
 -10   3   7        8.54        5.84      1.75 o 
  -9   3   7       65.02       75.68      4.04 o 
  -8   3   7     1024.62     1147.74     32.80 o 
  -7   3   7      723.80      780.38     12.59 o 
  -6   3   7     1307.21     1268.35     15.59 o 
  -5   3   7     1397.21     1395.02     20.33 o 
  -4   3   7     2544.30     2614.92     15.04 o 
  -3   3   7     5172.60     5034.77     43.04 o 
  -2   3   7     2003.92     1828.35     16.15 o 
  -1   3   7     2990.59     3190.24     20.28 o 
   0   3   7     2852.36     2569.07     19.90 o 
   1   3   7     3334.70     3064.20    100.80 o 
   2   3   7      200.62      143.86      5.40 o 
   3   3   7     1260.68     1293.03     25.82 o 
   4   3   7       23.57       22.38     13.96 o 
   5   3   7       48.33       69.64      3.70 o 
   6   3   7       42.99       40.76      3.42 o 
   7   3   7      142.35      143.07     16.28 o 
   8   3   7      213.38      202.52      4.94 o 
   9   3   7      442.78      416.89     13.47 o 
  10   3   7      173.68      204.38     13.90 o 
  11   3   7      101.76       87.19     11.50 o 
 -12   4   7       19.33       13.95      3.08 o 
 -11   4   7        3.39        1.04      5.62 o 
 -10   4   7      292.31      339.61     11.97 o 
  -9   4   7       89.20       97.88      4.58 o 
  -8   4   7       78.55       81.23      3.18 o 
  -7   4   7        5.95        6.97      1.93 o 
  -6   4   7      114.75      119.52      3.15 o 
  -5   4   7       89.23      105.86      3.58 o 
  -4   4   7      649.95      635.64      9.23 o 
  -3   4   7     4126.61     4791.75     30.46 o 
  -2   4   7     3165.74     3675.67     41.52 o 
  -1   4   7     3026.07     3189.72     41.73 o 
   0   4   7     1973.89     2008.78     16.68 o 
   1   4   7      290.89      343.67     18.81 o 
   2   4   7     2247.62     2356.34     47.30 o 
   3   4   7     5643.01     5853.28    162.70 o 
   4   4   7     1307.54     1394.16     22.23 o 
   5   4   7      928.04      979.19     13.81 o 
   6   4   7     2438.04     2533.49     25.37 o 
   7   4   7     2353.19     2376.64     51.37 o 
   8   4   7      357.38      325.82     15.22 o 
   9   4   7      250.42      227.35     17.14 o 
  10   4   7       55.19       60.14      7.26 o 
  11   4   7       28.13       36.84      8.64 o 
 -12   5   7       32.36       22.56      7.36 o 
 -11   5   7      114.49      114.62      9.23 o 
 -10   5   7       22.97       26.09      3.57 o 
  -9   5   7        1.71        2.12      2.46 o 
  -8   5   7      221.42      209.16      7.05 o 
  -7   5   7     1436.36     1528.58     22.12 o 
  -6   5   7      186.67      191.44      4.31 o 
  -5   5   7      379.44      372.98      6.09 o 
  -4   5   7     1553.64     1301.76     17.36 o 
  -3   5   7      742.67      754.58     13.06 o 
  -2   5   7       46.84       29.12      2.00 o 
  -1   5   7      751.45      676.03     13.34 o 
   0   5   7     1215.35     1115.13      9.06 o 
   1   5   7       14.77       38.11      2.43 o 
   2   5   7       86.87      120.08      5.14 o 
   3   5   7       28.12       21.18      1.90 o 
   4   5   7       26.40       24.46      8.16 o 
   5   5   7      525.66      539.58     10.24 o 
   6   5   7      122.90       98.93      5.03 o 
   7   5   7       31.44       33.46      4.43 o 
   8   5   7       29.67       33.79      3.00 o 
   9   5   7       28.85       32.16      3.72 o 
  10   5   7        6.77       11.05      4.06 o 
  11   5   7       25.82       34.49      4.78 o 
 -11   6   7        1.70        0.63      2.21 o 
 -10   6   7       11.29       18.42      5.90 o 
  -9   6   7       40.63       56.84      3.71 o 
  -8   6   7       10.77       17.05      2.61 o 
  -7   6   7       53.57       50.75      2.95 o 
  -6   6   7       10.61       12.39      2.51 o 
  -5   6   7      374.19      360.80      6.50 o 
  -4   6   7      752.76      788.09     10.95 o 
  -3   6   7      391.74      462.58      4.90 o 
  -2   6   7     1593.18     1525.56     13.52 o 
  -1   6   7      201.15      239.83      3.47 o 
   0   6   7     1715.99     1767.17     17.19 o 
   1   6   7     5309.30     5809.66     76.02 o 
   2   6   7     2190.95     2300.13     28.89 o 
   3   6   7      729.52      825.01     22.67 o 
   4   6   7     2626.41     2809.41     43.31 o 
   5   6   7      792.37      885.38      5.99 o 
   6   6   7      417.69      528.07     11.11 o 
   7   6   7       21.63       28.87      2.83 o 
   8   6   7      512.20      587.05     20.47 o 
   9   6   7      303.94      325.98     11.80 o 
  10   6   7       30.59       40.00      4.91 o 
  11   6   7       28.68       34.73      4.66 o 
 -11   7   7       78.83       78.26      5.06 o 
 -10   7   7       30.79       31.71      4.54 o 
  -9   7   7        2.19        2.98      1.96 o 
  -8   7   7        6.40        8.45      2.02 o 
  -7   7   7      461.74      467.34     13.61 o 
  -6   7   7       88.78       86.91      3.20 o 
  -5   7   7        3.83        4.02      1.25 o 
  -4   7   7      282.22      310.56      5.24 o 
  -3   7   7        6.08        4.05      1.09 o 
  -2   7   7      547.04      575.56      7.98 o 
  -1   7   7      845.27      922.88     11.32 o 
   0   7   7       61.21       88.24      2.90 o 
   1   7   7      430.89      456.88     13.16 o 
   2   7   7      140.03      153.87      5.21 o 
   3   7   7      883.04      967.87     15.60 o 
   4   7   7        2.27        5.45      2.11 o 
   5   7   7      430.26      487.12      9.94 o 
   6   7   7     1202.08     1191.54     18.72 o 
   7   7   7       70.68       70.59      5.48 o 
   8   7   7        6.87        5.56      1.43 o 
   9   7   7      110.59      121.83      6.08 o 
  10   7   7       54.09       55.76      6.57 o 
 -11   8   7        5.66        4.00      2.27 o 
 -10   8   7       83.64       67.02      3.77 o 
  -9   8   7       57.58       61.25      5.94 o 
  -8   8   7       29.65       25.83      2.48 o 
  -7   8   7      339.36      326.68      7.91 o 
  -6   8   7      348.42      325.47      7.74 o 
  -5   8   7      332.78      317.45      6.32 o 
  -4   8   7       84.41       79.11      2.97 o 
  -3   8   7     1973.20     2110.73     16.98 o 
  -2   8   7      795.50      781.28      7.88 o 
  -1   8   7      719.72      782.28     12.86 o 
   0   8   7      854.83      926.25     12.97 o 
   1   8   7     2241.44     2374.07     32.00 o 
   2   8   7      605.82      560.90      9.97 o 
   3   8   7       24.14       24.29      1.66 o 
   4   8   7     1900.24     1989.73     28.84 o 
   5   8   7      379.51      366.63      7.43 o 
   6   8   7      239.02      248.93      6.95 o 
   7   8   7      253.13      255.70      7.22 o 
   8   8   7      100.08       98.43     10.63 o 
   9   8   7        2.90        2.26      1.57 o 
  10   8   7       11.62        3.08      2.03 o 
 -10   9   7       22.65       16.54      2.88 o 
  -9   9   7        0.20        1.36      1.99 o 
  -8   9   7        3.99        3.77      1.70 o 
  -7   9   7       34.33       29.46      2.66 o 
  -6   9   7        0.42        1.78      1.27 o 
  -5   9   7        0.47        4.92      1.09 o 
  -4   9   7       22.73       21.98      1.86 o 
  -3   9   7      187.45      173.35      4.64 o 
  -2   9   7     1184.87     1197.60     12.43 o 
  -1   9   7       47.89       52.39      2.06 o 
   0   9   7      302.53      299.40      6.49 o 
   1   9   7      123.90      109.39      5.34 o 
   2   9   7     1679.11     1668.95     26.42 o 
   3   9   7      273.13      223.42      7.90 o 
   4   9   7       26.25       41.88      2.16 o 
   5   9   7      142.26      111.25      3.51 o 
   6   9   7      258.68      214.46      5.42 o 
   7   9   7       60.54       52.41      6.46 o 
   8   9   7       74.89       65.66      6.63 o 
   9   9   7        4.93        2.09      2.30 o 
 -10  10   7        5.19        4.83      2.55 o 
  -9  10   7        0.10        1.50      2.31 o 
  -8  10   7       78.56       79.87      4.08 o 
  -7  10   7        0.23        0.48      0.95 o 
  -6  10   7       96.64      105.46      3.08 o 
  -5  10   7       40.63       27.28      2.07 o 
  -4  10   7       30.59       35.64      2.48 o 
  -3  10   7     1708.27     1731.60     23.81 o 
  -2  10   7     2330.08     2593.70     39.08 o 
  -1  10   7      364.55      372.34      8.36 o 
   0  10   7     1059.34     1086.80     17.20 o 
   1  10   7     1399.51     1380.34     21.26 o 
   2  10   7     3310.95     3633.24    111.39 o 
   3  10   7     1196.20     1210.78     15.12 o 
   4  10   7     2794.11     2892.84     80.50 o 
   5  10   7     1400.12     1508.13     47.23 o 
   6  10   7      519.21      474.15     10.64 o 
   7  10   7      303.48      285.22     10.11 o 
   8  10   7      154.89      176.23     17.83 o 
   9  10   7       83.18       71.90      8.57 o 
  -9  11   7       40.97       49.72      6.21 o 
  -8  11   7        7.53        2.50      2.68 o 
  -7  11   7        0.53        0.83      1.72 o 
  -6  11   7      177.33      166.14     14.45 o 
  -5  11   7       76.61       90.40      5.63 o 
  -4  11   7      112.54      126.70      5.65 o 
  -3  11   7       54.07       57.76      3.74 o 
  -2  11   7      505.74      510.35      9.17 o 
  -1  11   7       25.27       19.58      2.12 o 
   0  11   7      756.41      822.52     15.11 o 
   1  11   7        4.45        5.43      1.41 o 
   2  11   7        3.82        2.58      1.58 o 
   3  11   7      525.95      541.47     12.70 o 
   4  11   7       28.32       24.18      4.07 o 
   5  11   7        1.86        1.08      1.31 o 
   6  11   7       37.28       28.40      4.78 o 
   7  11   7        0.57        2.66      2.42 o 
   8  11   7       78.33       72.85      7.29 o 
  -8  12   7        8.60       16.12      4.15 o 
  -7  12   7        7.24       13.17      4.22 o 
  -6  12   7       33.09       33.97      4.67 o 
  -5  12   7        2.38        3.18      1.15 o 
  -4  12   7        7.45        5.36      2.25 o 
  -3  12   7       90.29      100.81      7.69 o 
  -2  12   7      338.16      336.48      6.74 o 
  -1  12   7      729.44      733.98     10.70 o 
   0  12   7     1794.01     1945.21     26.36 o 
   1  12   7      210.56      220.86      7.32 o 
   2  12   7      722.88      744.20     20.14 o 
   3  12   7     1008.50     1117.86     24.15 o 
   4  12   7      713.13      778.59     12.92 o 
   5  12   7      337.81      348.85      8.59 o 
   6  12   7      515.02      564.86     11.75 o 
   7  12   7      167.93      181.87     13.24 o 
  -7  13   7       74.71       76.36      7.05 o 
  -6  13   7       73.86       77.75      8.42 o 
  -5  13   7      366.52      368.64     13.81 o 
  -4  13   7      464.81      456.01      8.96 o 
  -3  13   7      467.70      485.25     10.45 o 
  -2  13   7      119.46      132.72      7.10 o 
  -1  13   7       74.00       70.31      6.97 o 
   0  13   7      926.78      986.89     26.17 o 
   1  13   7       42.30       61.04      4.62 o 
   2  13   7      280.72      287.76      6.39 o 
   3  13   7      128.89      134.42      8.38 o 
   4  13   7       56.62       64.01      9.85 o 
   5  13   7        0.62        7.06      3.02 o 
   6  13   7        0.18        2.56      4.36 o 
   7  13   7       32.73       22.21      7.33 o 
  -6  14   7      280.75      253.43     14.66 o 
  -5  14   7      311.82      296.44     13.75 o 
  -4  14   7      232.52      211.29      9.07 o 
  -3  14   7      136.00      140.54      6.77 o 
  -2  14   7      249.79      241.25     12.57 o 
  -1  14   7      601.75      604.13     15.80 o 
   0  14   7      502.10      501.36     13.40 o 
   1  14   7      161.75      150.58      7.10 o 
   2  14   7      343.12      330.98     12.01 o 
   3  14   7      454.71      481.69     13.38 o 
   4  14   7       35.58       23.26      4.88 o 
   5  14   7       19.21       13.65      3.93 o 
  -5  15   7       55.87       66.07      7.84 o 
  -4  15   7       19.06       14.67      5.96 o 
  -3  15   7       42.16       31.28      6.00 o 
  -2  15   7      157.80      177.30      9.05 o 
  -1  15   7       73.39       80.57      6.73 o 
   0  15   7       26.21       22.80      2.95 o 
   1  15   7       15.62       15.07      3.09 o 
   2  15   7      123.78      120.67      5.03 o 
   3  15   7        5.24       -2.83      5.25 o 
   4  15   7       72.46       72.66     13.95 o 
  -2  16   7       87.07       71.46      5.23 o 
  -1  16   7       37.76       36.41      4.19 o 
   0  16   7      226.53      232.44      8.60 o 
   1  16   7      285.75      298.25      9.49 o 
 -12   0   8       11.75       10.81      5.49 o 
 -11   0   8        0.02       -4.39      4.65 o 
 -10   0   8      213.86      219.60     21.18 o 
  -9   0   8      168.54       -0.36      1.89 o 
  -8   0   8      107.77      118.88     17.42 o 
  -6   0   8     8333.40     9499.81    100.18 o 
  -3   0   8    11534.64    13135.11    323.23 o 
  -2   0   8     5776.72     5831.86     70.73 o 
  -1   0   8      473.27      410.33     30.29 o 
   0   0   8    14317.22    14670.71    367.39 o 
   1   0   8    22474.28    23963.15    705.40 o 
   2   0   8     1228.92     1220.78     23.27 o 
   3   0   8     5181.72     5647.74     71.87 o 
   4   0   8     9604.60    10974.92     25.02 o 
   5   0   8      171.53      150.39      9.61 o 
   6   0   8      204.14      232.15     24.87 o 
   7   0   8       51.58       55.68      6.12 o 
   8   0   8      135.35      169.90     24.42 o 
   9   0   8       39.21       49.15     10.78 o 
  10   0   8       51.99       57.66      7.33 o 
  11   0   8        5.24        1.63      4.03 o 
 -12   1   8        3.95       -0.39      2.94 o 
 -11   1   8       22.61       25.32      3.87 o 
 -10   1   8       32.62       44.02      4.62 o 
  -9   1   8        0.34        1.53      2.31 o 
  -5   1   8     1127.39     1261.45     12.33 o 
  -4   1   8     1611.72     1776.33     30.04 o 
  -3   1   8        6.79       18.07      1.89 o 
  -2   1   8     1060.62     1165.14     14.39 o 
  -1   1   8       19.72       10.88      3.59 o 
   0   1   8     1229.94     1337.62     25.38 o 
   1   1   8       20.84        4.47      2.11 o 
   2   1   8      995.81      932.00     38.32 o 
   3   1   8      941.15     1082.47     24.42 o 
   4   1   8      271.75      333.29      9.16 o 
   5   1   8      988.30      958.63     19.08 o 
   6   1   8       22.15       27.01      2.32 o 
   7   1   8      411.51      396.60     24.64 o 
   8   1   8      134.20      134.36     10.29 o 
   9   1   8        4.45        7.59      3.75 o 
  10   1   8        0.42        4.37      4.84 o 
  11   1   8        0.25        2.23      3.44 o 
 -12   2   8        1.15       -2.65      2.65 o 
 -11   2   8        7.36        1.54      2.59 o 
 -10   2   8       66.12       56.25      4.50 o 
  -9   2   8       40.16       37.36      2.52 o 
  -8   2   8      265.56      312.06      7.86 o 
  -7   2   8      210.82      207.81      4.96 o 
  -6   2   8      457.88      489.85     12.89 o 
  -5   2   8       10.15        9.35      0.92 o 
  -4   2   8       55.31       83.85      1.97 o 
  -3   2   8     2551.05     2960.54     33.95 o 
  -2   2   8     2983.17     2930.34     41.08 o 
  -1   2   8      940.90      774.02     10.67 o 
   0   2   8     2816.90     2970.91     56.27 o 
   1   2   8     3232.34     3355.60     26.61 o 
   2   2   8     1327.19     1192.13     16.68 o 
   3   2   8      496.26      442.01     11.14 o 
   4   2   8      771.27      764.81     23.54 o 
   5   2   8      743.45      662.57     33.58 o 
   6   2   8     3257.41     3512.65    109.30 o 
   7   2   8      165.56      132.07      8.63 o 
   8   2   8      171.48      160.77     12.80 o 
   9   2   8      129.11      127.21     14.49 o 
  10   2   8       91.80       92.02     10.09 o 
  11   2   8        5.63        5.13      9.45 o 
 -12   3   8       32.34       25.25      5.12 o 
 -11   3   8       47.14       50.78      4.73 o 
 -10   3   8        5.12        5.95      1.69 o 
  -9   3   8       36.77       32.31      2.49 o 
  -8   3   8      326.58      332.14      6.92 o 
  -7   3   8      836.33      884.92     13.01 o 
  -6   3   8        2.17        3.09      1.25 o 
  -5   3   8       90.27      110.64      2.74 o 
  -4   3   8      962.66      899.77     11.65 o 
  -3   3   8     1297.13     1251.51     15.11 o 
  -2   3   8     2471.32     2752.29     22.01 o 
  -1   3   8      223.41      214.25      3.90 o 
   0   3   8      884.75      902.05     10.88 o 
   1   3   8      409.33      522.17     10.80 o 
   2   3   8     1895.68     2155.53     22.63 o 
   3   3   8        1.79        0.61      2.17 o 
   4   3   8        0.99       17.19     11.09 o 
   5   3   8     1638.69     1808.24     37.29 o 
   6   3   8       35.79       30.74      4.03 o 
   7   3   8       95.63      104.10      9.31 o 
   8   3   8       63.22       82.75      8.17 o 
   9   3   8       84.88      116.80     14.99 o 
  10   3   8       44.63       71.28      9.59 o 
  11   3   8       10.52       10.27      3.85 o 
 -12   4   8       20.54       28.46      3.48 o 
 -11   4   8       32.41       30.12      4.11 o 
 -10   4   8       24.53       33.19      2.98 o 
  -9   4   8       11.09        1.64      1.16 o 
  -8   4   8        1.62        3.12      1.26 o 
  -7   4   8       73.26       81.90      3.93 o 
  -6   4   8      105.30      105.43      3.18 o 
  -5   4   8      265.70      225.10      4.78 o 
  -4   4   8      926.18     1151.31     20.91 o 
  -3   4   8      508.65      500.11      7.64 o 
  -2   4   8      102.31       92.92      3.27 o 
  -1   4   8     1360.48     1342.83     17.41 o 
   0   4   8     2503.12     2550.48     18.39 o 
   1   4   8      408.77      396.49     21.93 o 
   2   4   8     2362.17     2408.91     93.07 o 
   3   4   8     1733.83     1687.53     57.18 o 
   4   4   8     1422.81     1462.55     28.59 o 
   5   4   8      905.92      973.71     13.87 o 
   6   4   8      215.94      194.70      5.59 o 
   7   4   8        5.56       13.46     11.01 o 
   8   4   8       48.81       48.31      5.05 o 
   9   4   8      105.99      107.53     12.18 o 
  10   4   8       57.28       68.29      8.70 o 
  11   4   8        7.60        4.71      2.74 o 
 -11   5   8        0.32        3.55      1.31 o 
 -10   5   8       47.84       42.41      4.06 o 
  -9   5   8       37.26       34.26      2.64 o 
  -8   5   8       24.29       18.87      2.09 o 
  -7   5   8      112.93      125.78      3.55 o 
  -6   5   8       57.58       77.81      3.57 o 
  -5   5   8      138.80      118.95      3.10 o 
  -4   5   8      497.46      466.15      4.47 o 
  -3   5   8     2481.92     2766.28     30.23 o 
  -2   5   8      307.67      247.49      4.14 o 
  -1   5   8      188.65      191.30      3.48 o 
   0   5   8     5177.30     5386.96     73.35 o 
   1   5   8      329.03      313.26      6.61 o 
   2   5   8      805.64      789.86     16.97 o 
   3   5   8      572.17      518.54     16.89 o 
   4   5   8       28.69       20.14      2.28 o 
   5   5   8      266.24      275.26      5.91 o 
   6   5   8      135.42      101.81      5.69 o 
   7   5   8      305.61      295.34      8.86 o 
   8   5   8       14.54       14.20      1.74 o 
   9   5   8        3.21        9.28      5.95 o 
  10   5   8       53.52       47.92      6.31 o 
 -11   6   8        0.27        2.91      2.18 o 
 -10   6   8        9.69        6.69      2.42 o 
  -9   6   8      270.75      256.14      8.26 o 
  -8   6   8      843.53      914.00     13.61 o 
  -7   6   8       64.90       68.44      2.99 o 
  -6   6   8      366.58      363.75      6.99 o 
  -5   6   8     2164.19     2415.33     33.29 o 
  -4   6   8     2666.92     2975.93     35.51 o 
  -3   6   8       64.00       43.73      2.50 o 
  -2   6   8     1392.28     1438.39     14.28 o 
  -1   6   8     6128.09     6544.86     68.40 o 
   0   6   8     3292.76     3281.72     31.49 o 
   1   6   8       15.79       14.57      2.01 o 
   2   6   8     1156.34     1194.90     20.13 o 
   3   6   8     1000.77     1018.07     32.31 o 
   4   6   8      404.97      353.58     15.20 o 
   5   6   8      335.88      342.12      6.55 o 
   6   6   8      120.99      137.99      4.91 o 
   7   6   8      107.17      107.60      7.15 o 
   8   6   8      113.81      106.25      8.36 o 
   9   6   8       11.21       13.26      2.40 o 
  10   6   8        0.61        6.52      3.47 o 
 -11   7   8       58.26       56.75      4.99 o 
 -10   7   8      112.48      106.25      4.82 o 
  -9   7   8      573.98      590.69     19.90 o 
  -8   7   8       27.10       35.71      3.13 o 
  -7   7   8       82.36       98.74      5.72 o 
  -6   7   8      711.08      730.97     10.53 o 
  -5   7   8      928.13      900.53     13.23 o 
  -4   7   8      129.79      148.06      6.74 o 
  -3   7   8        5.43        5.04      1.33 o 
  -2   7   8      323.05      234.85      5.32 o 
  -1   7   8      131.11      125.83      3.11 o 
   0   7   8      503.56      530.89      8.91 o 
   1   7   8      170.57      200.41      4.86 o 
   2   7   8      127.14      181.80      6.32 o 
   3   7   8      251.09      219.51      4.72 o 
   4   7   8     1917.31     2041.37     50.10 o 
   5   7   8      819.73      853.65     14.01 o 
   6   7   8      745.55      732.17     18.65 o 
   7   7   8      544.46      526.30     12.92 o 
   8   7   8       79.01       85.44     10.14 o 
   9   7   8       87.77       82.55      8.19 o 
  10   7   8      131.95      125.74     13.42 o 
 -10   8   8        2.34        2.67      1.60 o 
  -9   8   8        9.49        7.87      1.83 o 
  -8   8   8       17.24       15.61      2.14 o 
  -7   8   8       10.74       19.69      3.48 o 
  -6   8   8        5.79        2.91      1.20 o 
  -5   8   8      217.84      189.69      5.20 o 
  -4   8   8      216.87      164.41      4.34 o 
  -3   8   8      134.47      164.71      5.53 o 
  -2   8   8      317.04      275.05      5.00 o 
  -1   8   8      680.79      610.69      9.97 o 
   0   8   8     1322.29     1395.60     20.56 o 
   1   8   8       46.24       50.54      7.23 o 
   2   8   8      180.66      146.84      4.87 o 
   3   8   8       40.28       56.23      7.16 o 
   4   8   8        6.49        5.99      1.43 o 
   5   8   8       32.97       24.11      2.83 o 
   6   8   8       67.64       42.24      4.13 o 
   7   8   8       39.33       27.34      3.15 o 
   8   8   8        8.14        9.40      2.05 o 
   9   8   8        7.04        0.15      2.73 o 
 -10   9   8       24.05       22.97      3.72 o 
  -9   9   8      268.01      307.60     11.20 o 
  -8   9   8        9.26       12.97      3.03 o 
  -7   9   8       16.09       13.75      2.21 o 
  -6   9   8      222.69      213.78      6.61 o 
  -5   9   8     1017.04     1063.52     14.45 o 
  -4   9   8       51.33       61.78      2.39 o 
  -3   9   8      104.69       81.06      3.09 o 
  -2   9   8      782.01      927.14     13.31 o 
  -1   9   8        4.46       11.38      3.90 o 
   0   9   8      880.86      904.73     14.52 o 
   1   9   8       53.32       56.75      5.61 o 
   2   9   8      399.70      435.89     10.79 o 
   3   9   8      148.61      169.91      5.79 o 
   4   9   8       27.60       51.83      5.89 o 
   5   9   8       14.31       15.75      3.68 o 
   6   9   8      430.45      442.89     16.38 o 
   7   9   8      180.27      225.29      7.37 o 
   8   9   8      308.46      323.30      8.75 o 
   9   9   8       96.35       85.12      6.78 o 
  -9  10   8       58.95       54.74      5.05 o 
  -8  10   8      127.15      117.82      7.40 o 
  -7  10   8        7.00        6.66      2.17 o 
  -6  10   8        0.45        4.03      1.95 o 
  -5  10   8       24.59       27.82      2.25 o 
  -4  10   8       97.94       85.75      2.90 o 
  -3  10   8      176.06      165.62      3.67 o 
  -2  10   8      677.81      717.16     14.78 o 
  -1  10   8      342.35      372.66     10.02 o 
   0  10   8        0.21        2.06      1.02 o 
   1  10   8        4.40        5.96      2.50 o 
   2  10   8       15.57       26.19      3.00 o 
   3  10   8        0.08        7.47      1.98 o 
   4  10   8      137.12      135.34      5.85 o 
   5  10   8        2.24        0.40      1.90 o 
   6  10   8       92.54       75.40      8.99 o 
   7  10   8        4.16        2.74      2.20 o 
   8  10   8       21.59       14.34      3.42 o 
  -9  11   8       50.17       38.44      4.19 o 
  -8  11   8      105.44      117.13     10.21 o 
  -7  11   8       89.29      109.70      8.15 o 
  -6  11   8      193.05      216.40      6.16 o 
  -5  11   8       68.29       66.10      3.60 o 
  -4  11   8        5.20        3.81      1.87 o 
  -3  11   8      296.04      315.19      5.12 o 
  -2  11   8      386.26      410.38     11.98 o 
  -1  11   8      495.88      482.87     12.65 o 
   0  11   8      104.69       98.15      4.83 o 
   1  11   8      290.41      259.58      9.33 o 
   2  11   8        1.27        3.20      1.75 o 
   3  11   8       30.69       32.40      2.37 o 
   4  11   8        2.64        0.56      1.57 o 
   5  11   8       56.86       57.15      6.19 o 
   6  11   8      185.56      176.21     14.79 o 
   7  11   8       79.12       72.52      6.45 o 
   8  11   8       82.78       57.21      6.43 o 
  -8  12   8        6.91        3.83      2.97 o 
  -7  12   8        0.87        0.48      2.05 o 
  -6  12   8       82.89       93.80      7.87 o 
  -5  12   8       11.77       12.15      4.11 o 
  -4  12   8       55.41       52.47      4.61 o 
  -3  12   8       37.96       33.43      2.92 o 
  -2  12   8       92.25       82.24      4.65 o 
  -1  12   8       43.30       44.32      3.40 o 
   0  12   8       67.71       86.40      4.77 o 
   1  12   8        9.87       10.94      4.93 o 
   2  12   8      195.67      214.34      6.73 o 
   3  12   8       60.67       61.05      3.20 o 
   4  12   8       80.66       75.98      9.23 o 
   5  12   8      119.91      105.45      6.17 o 
   6  12   8      291.48      311.00     10.01 o 
   7  12   8        5.52        4.71      3.26 o 
  -7  13   8       99.50      106.59     11.06 o 
  -6  13   8       79.92       74.44      7.98 o 
  -5  13   8       70.12       72.70      6.42 o 
  -4  13   8       39.39       33.98      4.19 o 
  -3  13   8       70.42       81.07      8.37 o 
  -2  13   8       35.41       38.91      4.06 o 
  -1  13   8       11.79        7.72      2.14 o 
   0  13   8      124.81      120.68      8.09 o 
   1  13   8      101.08      101.84      9.55 o 
   2  13   8      278.59      286.10     10.59 o 
   3  13   8       37.74       32.68      4.91 o 
   4  13   8       88.93       66.76      7.57 o 
   5  13   8      516.25      529.07     18.71 o 
   6  13   8      109.50       95.91     10.43 o 
  -6  14   8        4.43        1.35      3.99 o 
  -5  14   8        4.51        7.95      6.29 o 
  -4  14   8        1.15       -1.01      2.25 o 
  -3  14   8        9.03        8.07      2.28 o 
  -2  14   8      106.02      110.69      5.41 o 
  -1  14   8      227.85      252.50      8.98 o 
   0  14   8      224.42      260.18      8.51 o 
   1  14   8       10.19        9.51      3.09 o 
   2  14   8      238.10      267.38     17.14 o 
   3  14   8       39.16       45.99      5.10 o 
   4  14   8       85.40       73.90     13.80 o 
   5  14   8       80.92       85.84     14.35 o 
  -4  15   8        7.72        6.23      2.33 o 
  -3  15   8        1.25        0.25      1.78 o 
  -2  15   8        5.87        1.74      1.60 o 
  -1  15   8       46.92       42.55      5.23 o 
   0  15   8       30.44       27.56      5.29 o 
   1  15   8        6.87        8.21      2.29 o 
   2  15   8      147.40      100.54     11.22 o 
   3  15   8      303.18      330.79     76.18 o 
 -12   1   9       56.84       72.55      8.39 o 
 -11   1   9        7.01       15.81      4.06 o 
  -9   1   9      254.98      299.53      8.27 o 
  -8   1   9       91.70      113.64      7.77 o 
  -7   1   9        3.58        2.69      1.04 o 
  -6   1   9     2693.30     2913.45     68.74 o 
  -5   1   9     1287.12     1395.84     17.74 o 
  -4   1   9      308.26      414.16     12.89 o 
  -3   1   9      116.94      133.92      6.32 o 
  -2   1   9      844.13      818.30     18.31 o 
  -1   1   9     1803.77     2221.55     33.43 o 
   0   1   9      925.76     1100.53     20.79 o 
   1   1   9     1103.56     1310.95     20.94 o 
   2   1   9     2134.66     2602.21     95.64 o 
   3   1   9     1724.66     1959.00     39.62 o 
   4   1   9     1799.37     2038.02     38.76 o 
   5   1   9      126.20      140.61      4.09 o 
   6   1   9      818.23      891.03     35.97 o 
   7   1   9     1073.16     1175.13     63.93 o 
   8   1   9      380.43      445.05     13.17 o 
   9   1   9       81.36      103.95     11.71 o 
  10   1   9      146.09      157.56     20.76 o 
  11   1   9       75.41       86.51     11.53 o 
 -12   2   9        0.85        1.07      2.73 o 
 -11   2   9        1.73        4.01      2.53 o 
 -10   2   9        2.36        4.41      2.12 o 
  -9   2   9       32.44       28.96      6.24 o 
  -8   2   9       27.27       15.68      3.71 o 
  -7   2   9       12.09        8.46      1.06 o 
  -6   2   9       59.15       64.88      2.49 o 
  -5   2   9      899.55      888.90     10.24 o 
  -4   2   9     2889.46     3234.41     42.63 o 
  -3   2   9      414.31      401.29      6.18 o 
  -2   2   9      950.78      973.70     13.76 o 
  -1   2   9     3413.06     3527.26     29.26 o 
   0   2   9      415.96      378.26      8.84 o 
   1   2   9       11.01        6.04      6.81 o 
   2   2   9     3675.62     3941.40     36.55 o 
   3   2   9     1960.94     2165.72     34.46 o 
   4   2   9       11.31       10.93      3.35 o 
   5   2   9        1.55        3.25      3.41 o 
   6   2   9      456.87      437.55     20.49 o 
   7   2   9        1.47        4.37      2.28 o 
   8   2   9       18.95       15.29      2.72 o 
   9   2   9        1.69        5.04      6.34 o 
  10   2   9        4.16        3.77      5.37 o 
  11   2   9        0.09        5.23      8.06 o 
 -12   3   9        0.48        0.54      3.81 o 
 -11   3   9        2.39        0.93      2.34 o 
 -10   3   9        7.93       11.44      1.82 o 
  -9   3   9        0.60       -0.27      1.92 o 
  -8   3   9      185.50      184.15      5.38 o 
  -7   3   9      116.35      100.76      2.96 o 
  -6   3   9       84.50       66.22      2.67 o 
  -5   3   9       56.17       41.09      2.92 o 
  -4   3   9      822.42      804.59     17.96 o 
  -3   3   9      261.75      300.51      4.86 o 
  -2   3   9      797.54      964.27     18.56 o 
  -1   3   9       18.44       24.58      1.89 o 
   0   3   9      664.76      649.13      9.48 o 
   1   3   9      997.95     1159.26     33.03 o 
   2   3   9      825.31      927.35     20.91 o 
   3   3   9     1042.85     1120.50     23.72 o 
   4   3   9      323.01      305.54      8.04 o 
   5   3   9     1012.34     1039.94     37.87 o 
   6   3   9     1577.36     1738.93     45.90 o 
   7   3   9      411.98      389.66     21.93 o 
   8   3   9      200.59      193.40     15.85 o 
   9   3   9      230.14      272.85     11.16 o 
  10   3   9        6.07        5.52      2.97 o 
  11   3   9       53.96       53.28      7.22 o 
 -11   4   9       12.73        5.54      2.27 o 
 -10   4   9       27.42       10.99      3.34 o 
  -9   4   9      109.28       97.06      4.49 o 
  -8   4   9       82.60       91.26      3.19 o 
  -7   4   9        2.85        6.86      2.16 o 
  -6   4   9       14.32       20.00      1.78 o 
  -5   4   9      154.00      142.87      3.73 o 
  -4   4   9      428.91      474.15      7.46 o 
  -3   4   9        4.40        3.85      1.16 o 
  -2   4   9       30.82       22.47      1.54 o 
  -1   4   9      231.19      240.83      4.32 o 
   0   4   9        7.36        8.06      1.95 o 
   1   4   9      152.92      134.69      6.72 o 
   2   4   9      380.15      457.73     11.55 o 
   3   4   9      583.03      665.83     15.85 o 
   4   4   9       49.37       38.68      7.93 o 
   5   4   9      134.18      133.51      4.88 o 
   6   4   9      995.11      972.19     21.31 o 
   7   4   9       56.00       38.40      6.27 o 
   8   4   9       25.06       33.49      3.54 o 
   9   4   9       19.10       21.75      7.30 o 
  10   4   9       14.60       14.37      4.97 o 
 -11   5   9       36.28       44.03      3.69 o 
 -10   5   9       29.50       29.62      5.00 o 
  -9   5   9       40.66       34.71      3.07 o 
  -8   5   9      186.78      203.68      4.96 o 
  -7   5   9      727.02      855.89     10.36 o 
  -6   5   9       51.23       46.97      2.75 o 
  -5   5   9      123.81      121.30      3.74 o 
  -4   5   9      214.54      264.40      4.74 o 
  -3   5   9      623.26      612.50      8.66 o 
  -2   5   9      281.80      237.35      4.57 o 
  -1   5   9        7.12        6.30      1.43 o 
   0   5   9       11.00       25.01      2.03 o 
   1   5   9     1068.27     1074.04     41.41 o 
   2   5   9     2341.74     2316.18     59.27 o 
   3   5   9      163.35      197.95      6.48 o 
   4   5   9       11.91        8.78      4.04 o 
   5   5   9      532.91      474.54      9.86 o 
   6   5   9       91.09      117.24      6.78 o 
   7   5   9       53.62       36.73      3.92 o 
   8   5   9      323.42      300.12      9.83 o 
   9   5   9      231.39      214.26      7.54 o 
  10   5   9        1.47        0.77      3.60 o 
 -11   6   9        7.25        6.06      2.51 o 
 -10   6   9        3.59        6.02      2.03 o 
  -9   6   9       19.24       18.04      2.32 o 
  -8   6   9       40.04       42.44      2.82 o 
  -7   6   9      363.57      336.72      7.78 o 
  -6   6   9      102.01       99.81      5.35 o 
  -5   6   9      125.52      139.33      4.23 o 
  -4   6   9      645.24      635.69     10.67 o 
  -3   6   9      571.97      606.05      9.25 o 
  -2   6   9      672.63      807.79     10.75 o 
  -1   6   9      941.22      907.30     11.35 o 
   0   6   9     2717.47     3068.82     45.56 o 
   1   6   9      292.03      300.86      5.52 o 
   2   6   9       81.05       78.52      4.07 o 
   3   6   9      976.57      979.08     44.20 o 
   4   6   9      672.32      718.30     17.50 o 
   5   6   9       65.00       95.19     12.71 o 
   6   6   9      163.88      148.88      8.02 o 
   7   6   9       74.67       75.18      5.21 o 
   8   6   9        1.14        1.21      2.37 o 
   9   6   9       24.56       34.24      3.19 o 
  10   6   9       16.00       12.60      3.87 o 
 -11   7   9       82.42      103.63      8.67 o 
 -10   7   9       28.17       39.42      3.38 o 
  -9   7   9       58.02       55.89      4.44 o 
  -8   7   9       35.16       31.02      2.57 o 
  -7   7   9      197.76      228.75      6.58 o 
  -6   7   9      105.40      117.34      4.35 o 
  -5   7   9      130.20      147.80      5.78 o 
  -4   7   9      347.99      264.84      4.91 o 
  -3   7   9       21.02       17.92      1.46 o 
  -2   7   9      198.07      226.51      4.32 o 
  -1   7   9       47.42       39.72      3.03 o 
   0   7   9      118.13      104.86      5.06 o 
   1   7   9      727.92      704.83     12.79 o 
   2   7   9      965.00      989.46     11.07 o 
   3   7   9        5.30       18.74      2.93 o 
   4   7   9      641.34      585.04     20.54 o 
   5   7   9     1333.27     1403.28     17.74 o 
   6   7   9       61.27       67.18      5.09 o 
   7   7   9      116.54       93.81      5.93 o 
   8   7   9      219.24      214.90      8.70 o 
   9   7   9       77.70       73.49      7.39 o 
 -10   8   9       83.29       82.62      4.62 o 
  -9   8   9       58.62       52.47      3.65 o 
  -8   8   9       41.81       47.79      4.27 o 
  -7   8   9     1088.56     1110.38     18.68 o 
  -6   8   9      992.66     1114.47     23.19 o 
  -5   8   9       79.98       78.04      2.98 o 
  -4   8   9      398.99      411.37      8.36 o 
  -3   8   9     2494.13     2733.52     38.17 o 
  -2   8   9     1346.19     1380.34     20.90 o 
  -1   8   9     1139.17     1175.08     13.68 o 
   0   8   9     4383.61     4691.08     47.27 o 
   1   8   9     1033.95     1004.53     21.90 o 
   2   8   9     1043.58     1170.83     21.52 o 
   3   8   9      365.28      372.89      9.47 o 
   4   8   9      895.20      974.30     25.62 o 
   5   8   9      379.19      387.24      9.23 o 
   6   8   9      198.65      199.68     11.65 o 
   7   8   9      113.85      100.93     12.14 o 
   8   8   9       20.31       23.13      3.11 o 
   9   8   9        6.41        4.50      2.70 o 
 -10   9   9       14.51        9.35      3.95 o 
  -9   9   9        0.16       -0.36      1.53 o 
  -8   9   9       81.30       74.35      4.03 o 
  -7   9   9      129.62      115.03      3.86 o 
  -6   9   9       76.58       82.85      3.14 o 
  -5   9   9      163.56      152.42      4.60 o 
  -4   9   9      140.22      124.86      4.97 o 
  -3   9   9      349.68      338.67      4.89 o 
  -2   9   9      644.37      678.74     10.00 o 
  -1   9   9       36.54       33.20      3.42 o 
   0   9   9       24.07       20.31      4.62 o 
   1   9   9      194.07      163.50     11.46 o 
   2   9   9      353.91      381.59      7.92 o 
   3   9   9      193.25      183.14      5.44 o 
   4   9   9        1.66       -1.18      2.42 o 
   5   9   9       17.49       13.82      2.16 o 
   6   9   9       33.24       25.94      3.02 o 
   7   9   9       34.04       32.51      4.23 o 
   8   9   9        3.31        3.67      2.29 o 
   9   9   9        0.75       -0.31      1.71 o 
  -9  10   9       37.80       36.73      3.97 o 
  -8  10   9       25.43       21.06      2.78 o 
  -7  10   9      187.18      163.79      5.79 o 
  -6  10   9      116.38      108.20      3.08 o 
  -5  10   9      264.08      277.28      6.47 o 
  -4  10   9      610.07      613.91      8.19 o 
  -3  10   9     1271.45     1329.05     32.73 o 
  -2  10   9       12.84        6.48      1.61 o 
  -1  10   9      466.45      497.11      8.52 o 
   0  10   9     1923.82     2041.32     28.67 o 
   1  10   9      952.57     1041.74     15.27 o 
   2  10   9      575.59      535.94     13.78 o 
   3  10   9      622.51      690.14     13.27 o 
   4  10   9      349.41      372.21      7.59 o 
   5  10   9      127.99      119.18      7.65 o 
   6  10   9       10.17        5.41      3.24 o 
   7  10   9       17.19       19.01      3.37 o 
   8  10   9      123.99      111.30     11.27 o 
  -8  11   9        4.19       -2.25      3.36 o 
  -7  11   9       22.82       27.24      3.31 o 
  -6  11   9       91.66       86.40      5.71 o 
  -5  11   9       68.06       67.41      4.70 o 
  -4  11   9        4.24       10.15      2.82 o 
  -3  11   9       33.20       43.91      2.76 o 
  -2  11   9       51.18       35.83      3.55 o 
  -1  11   9        6.15        4.96      2.49 o 
   0  11   9      164.01      174.93      4.95 o 
   1  11   9        0.87       -0.87      1.80 o 
   2  11   9       53.62       61.40      6.14 o 
   3  11   9      129.17      102.13      4.58 o 
   4  11   9       41.47       38.75      3.60 o 
   5  11   9        3.50        8.25      2.03 o 
   6  11   9        2.44        1.42      3.41 o 
   7  11   9        4.23        5.98      1.70 o 
  -7  12   9       22.78       16.97      4.96 o 
  -6  12   9       36.80       28.49      4.97 o 
  -5  12   9      244.34      242.94      8.76 o 
  -4  12   9      127.42      134.29      4.86 o 
  -3  12   9      335.03      326.97      8.72 o 
  -2  12   9      288.62      356.93      9.30 o 
  -1  12   9      391.88      401.74     10.01 o 
   0  12   9       50.03       52.20      4.82 o 
   1  12   9      337.68      367.69      8.29 o 
   2  12   9      212.82      211.14      7.64 o 
   3  12   9       60.43       55.35      5.74 o 
   4  12   9        2.39        1.69      1.11 o 
   5  12   9       16.52       20.58      3.12 o 
   6  12   9      142.38      133.29     10.33 o 
  -6  13   9       18.30       18.73      4.84 o 
  -5  13   9       12.95       11.87      2.89 o 
  -4  13   9       11.66       11.16      3.37 o 
  -3  13   9        4.29        4.88      3.70 o 
  -2  13   9       19.85       14.93      3.46 o 
  -1  13   9        7.44        7.27      2.09 o 
   0  13   9        3.60        2.62      2.13 o 
   1  13   9       26.53       12.98      3.54 o 
   2  13   9        0.01        0.10      2.83 o 
   3  13   9        0.52        1.43      2.87 o 
   4  13   9       63.65       70.16     10.64 o 
   5  13   9        0.23        3.19      3.00 o 
  -5  14   9      173.52      174.74     16.79 o 
  -4  14   9      360.40      372.94      8.33 o 
  -3  14   9      199.91      193.94     12.10 o 
  -2  14   9      320.95      332.01     10.40 o 
  -1  14   9      455.40      466.15     15.96 o 
   0  14   9      132.11      137.93      6.69 o 
   1  14   9      242.77      216.36     10.46 o 
   2  14   9      378.03      380.33     14.43 o 
   3  14   9      131.05      155.64     17.61 o 
   4  14   9       95.57       89.67     18.31 o 
  -3  15   9       60.52       59.36      5.37 o 
  -2  15   9        9.90        8.97      2.31 o 
  -1  15   9        2.45        3.37      1.89 o 
   0  15   9        6.50        9.29      2.44 o 
   1  15   9       58.80       63.95      6.27 o 
   2  15   9        3.22       -1.13      3.32 o 
 -11   0  10        0.86        9.92      7.24 o 
 -10   0  10       11.55       16.53      7.33 o 
  -9   0  10       12.32        6.94      4.85 o 
  -8   0  10       82.29       33.56     31.88 o 
  -4   0  10      647.59      645.51     12.88 o 
  -3   0  10     1999.74     1953.86     65.03 o 
  -2   0  10      513.05      524.19     25.82 o 
  -1   0  10     1244.43     1368.17     33.52 o 
   0   0  10      867.08      886.07     19.97 o 
   1   0  10     6099.00     6125.99     81.62 o 
   2   0  10       71.05       61.39      8.99 o 
   3   0  10      187.50      215.62      9.27 o 
   4   0  10     2078.31     2208.78     44.02 o 
   5   0  10       43.94       49.34      6.01 o 
   6   0  10        8.44        1.35      6.78 o 
   7   0  10       56.98       57.64      8.71 o 
   8   0  10        6.02        3.71      5.56 o 
   9   0  10        6.44        8.96      5.34 o 
  10   0  10        3.52        7.21      4.31 o 
 -11   1  10       15.44       11.68      4.06 o 
 -10   1  10        0.02        1.45      1.31 o 
  -9   1  10        0.13        0.92      1.23 o 
  -8   1  10        1.92        2.23      1.88 o 
  -7   1  10       14.03        8.39      2.83 o 
  -6   1  10      877.40     1020.26     18.43 o 
  -5   1  10        0.40        4.44      3.48 o 
  -4   1  10      889.08      950.44     24.80 o 
  -2   1  10       29.99       31.87      5.10 o 
   0   1  10      697.91      726.74     13.49 o 
   1   1  10      818.15      973.28     20.83 o 
   2   1  10       36.84       57.10      4.68 o 
   3   1  10        0.48        9.06      5.97 o 
   4   1  10      138.29      113.31      6.95 o 
   5   1  10        3.39       16.30      8.23 o 
   6   1  10        1.37        4.59      3.12 o 
   7   1  10        0.50        0.47      1.64 o 
   8   1  10        5.68        3.54      2.91 o 
   9   1  10        1.17        5.26      2.36 o 
  10   1  10        0.29        1.26      4.34 o 
 -11   2  10       58.70       52.71     11.54 o 
 -10   2  10       73.19       73.56      7.18 o 
  -9   2  10       49.81       52.52      3.94 o 
  -8   2  10      573.45      609.97     17.91 o 
  -7   2  10     1092.36     1146.40     29.27 o 
  -6   2  10      461.87      483.70      9.79 o 
  -5   2  10      900.99      972.21      9.03 o 
  -4   2  10     2578.72     2757.74     69.54 o 
  -3   2  10     2847.99     3100.70     45.87 o 
  -2   2  10      665.09      665.15     10.27 o 
   0   2  10      811.85      714.79     15.64 o 
   1   2  10      843.88      850.81     18.84 o 
   2   2  10      246.02      309.96     15.84 o 
   3   2  10      115.96       89.88      8.01 o 
   4   2  10      356.48      390.33     11.18 o 
   5   2  10       10.03       19.70      2.40 o 
   6   2  10       57.59       48.56      3.67 o 
   7   2  10        7.96        4.39      2.89 o 
   8   2  10       20.39       20.35      2.61 o 
   9   2  10       74.22       81.94      9.71 o 
  10   2  10       32.55       27.68      7.22 o 
 -11   3  10       43.55       53.46      4.74 o 
 -10   3  10       21.75       29.07      4.62 o 
  -9   3  10        2.32       -0.07      1.84 o 
  -8   3  10       61.32       67.26      5.08 o 
  -7   3  10       93.22      120.61      3.47 o 
  -6   3  10       55.35       59.98      2.71 o 
  -5   3  10      926.73      968.34     14.46 o 
  -4   3  10      215.66      251.25      5.06 o 
  -3   3  10       23.61       20.81      1.64 o 
  -2   3  10     1228.33     1367.30     13.80 o 
  -1   3  10       19.42       17.22      1.41 o 
   0   3  10      166.67      143.36      5.90 o 
   1   3  10     1192.11     1360.50     21.70 o 
   2   3  10       10.80        2.99      4.68 o 
   3   3  10      291.19      310.51     17.43 o 
   4   3  10        2.60        5.33      1.87 o 
   5   3  10     1426.01     1483.94     35.21 o 
   6   3  10      300.80      323.95      6.48 o 
   7   3  10        1.43        3.32      2.11 o 
   8   3  10       72.95       82.55      7.35 o 
   9   3  10      120.42      124.13     16.60 o 
  10   3  10        6.15        7.39      6.15 o 
 -11   4  10       40.56       43.56      6.28 o 
 -10   4  10       12.57        9.42      2.49 o 
  -9   4  10      138.60      157.29      4.42 o 
  -8   4  10      297.52      300.23      5.59 o 
  -7   4  10      143.75      157.38      4.68 o 
  -6   4  10      176.57      208.85      5.55 o 
  -5   4  10     2600.24     2872.37     48.13 o 
  -4   4  10      790.69      796.91     12.86 o 
  -3   4  10      399.91      500.20      9.28 o 
  -2   4  10      903.03      844.45     11.42 o 
  -1   4  10     1509.89     1606.77     16.02 o 
   0   4  10      975.24      936.11     17.17 o 
   1   4  10      169.39      186.86      8.77 o 
   2   4  10     2051.07     2194.37    102.98 o 
   3   4  10      683.19      725.89     19.11 o 
   4   4  10      474.79      544.94     14.07 o 
   5   4  10      128.98      150.25      8.17 o 
   6   4  10       37.93       27.37      2.62 o 
   7   4  10      111.36      103.37      8.12 o 
   8   4  10        0.97        1.11      2.69 o 
   9   4  10       54.51       61.88      8.30 o 
  10   4  10       78.28       75.21     12.62 o 
 -11   5  10       15.63       20.95      3.89 o 
 -10   5  10       25.55       21.96      3.23 o 
  -9   5  10        0.87        0.60      2.48 o 
  -8   5  10       52.60       61.72      3.03 o 
  -7   5  10       37.78       38.41      2.70 o 
  -6   5  10      179.15      149.17      3.85 o 
  -5   5  10        0.14        7.77      1.51 o 
  -4   5  10      601.23      654.61     10.96 o 
  -3   5  10      154.95      149.48      4.55 o 
  -2   5  10      910.78      962.55     12.23 o 
  -1   5  10      467.49      506.14     10.73 o 
   0   5  10      429.56      419.25      6.82 o 
   1   5  10     1165.21     1361.88     62.15 o 
   2   5  10     3712.96     4218.19     78.29 o 
   3   5  10        6.99        6.79      1.52 o 
   4   5  10      171.55      189.69      8.83 o 
   5   5  10      921.26     1022.35     33.22 o 
   6   5  10      152.21      155.39      7.29 o 
   7   5  10       63.90       67.88      6.86 o 
   8   5  10      149.37      154.87      8.70 o 
   9   5  10      150.40      170.12     15.61 o 
  10   5  10        7.65        3.71      5.55 o 
 -11   6  10        0.18       -2.85      2.85 o 
 -10   6  10       57.59       55.90      5.34 o 
  -9   6  10        3.88        2.58      2.15 o 
  -8   6  10        2.70       -1.91      1.91 o 
  -7   6  10       13.46       14.33      1.67 o 
  -6   6  10       41.92       60.21      3.40 o 
  -5   6  10      223.88      222.59      7.09 o 
  -4   6  10       58.82       51.10      2.76 o 
  -3   6  10       55.89       70.54      2.75 o 
  -2   6  10      177.69      144.83      4.40 o 
  -1   6  10      295.91      286.05      6.31 o 
   0   6  10      179.57      215.17      5.63 o 
   1   6  10        4.87        1.08      1.21 o 
   2   6  10     2446.78     2447.05     33.16 o 
   3   6  10       28.43       27.36      7.11 o 
   4   6  10      292.58      304.55     20.43 o 
   5   6  10        4.35        5.82      1.78 o 
   6   6  10       72.17       75.84      4.85 o 
   7   6  10        2.82       -1.52      2.29 o 
   8   6  10       14.83       14.11      2.39 o 
   9   6  10       18.18       16.35      4.02 o 
 -10   7  10        2.15        4.42      2.33 o 
  -9   7  10        0.67       -0.11      2.06 o 
  -8   7  10        1.89        2.81      2.12 o 
  -7   7  10        3.95        0.86      1.08 o 
  -6   7  10      104.70      114.26      3.13 o 
  -5   7  10        1.30        2.68      2.26 o 
  -4   7  10      115.63      106.17      4.17 o 
  -3   7  10        3.98       12.67      1.94 o 
  -2   7  10       59.37       52.73      2.59 o 
  -1   7  10      234.34      260.75      6.03 o 
   0   7  10      195.11      194.14      9.33 o 
   1   7  10       73.43       75.50      4.92 o 
   2   7  10     2072.65     2276.30     41.03 o 
   3   7  10     1418.48     1635.18     41.76 o 
   4   7  10     1378.16     1524.71     53.51 o 
   5   7  10      282.14      347.54      9.69 o 
   6   7  10      205.53      220.14      5.37 o 
   7   7  10      452.32      511.80      9.92 o 
   8   7  10      240.18      233.35      6.85 o 
   9   7  10      153.96      157.43     12.62 o 
 -10   8  10        0.09       -0.91      1.64 o 
  -9   8  10       54.50       51.24      3.74 o 
  -8   8  10        1.40        2.78      2.30 o 
  -7   8  10       26.24       18.63      2.10 o 
  -6   8  10      124.82      144.87      3.61 o 
  -5   8  10      227.10      238.74      5.92 o 
  -4   8  10      412.84      421.64      5.72 o 
  -3   8  10      156.00      125.54      4.56 o 
  -2   8  10      265.25      307.90      6.51 o 
  -1   8  10       75.59       59.51      2.91 o 
   0   8  10       33.45       42.60      3.77 o 
   1   8  10      101.87      107.72      6.62 o 
   2   8  10      199.30      197.94      6.26 o 
   3   8  10       11.44        2.71      1.27 o 
   4   8  10        0.50        3.03      2.09 o 
   5   8  10        7.80        9.16      1.60 o 
   6   8  10       42.34       26.57      4.94 o 
   7   8  10       11.69        7.86      2.59 o 
   8   8  10       20.42       15.68      5.07 o 
   9   8  10       12.62        6.73      3.62 o 
  -9   9  10       60.89       76.09      4.71 o 
  -8   9  10        9.22        7.01      5.05 o 
  -7   9  10       59.72       62.53      5.02 o 
  -6   9  10      360.98      400.70     11.53 o 
  -5   9  10        4.42        2.19      3.05 o 
  -4   9  10       86.46       68.51      4.11 o 
  -3   9  10       46.79       56.08      2.64 o 
  -2   9  10       53.81       65.47      2.57 o 
  -1   9  10      289.44      245.72      6.14 o 
   0   9  10      447.12      522.35     14.29 o 
   1   9  10       33.05       35.45      3.18 o 
   2   9  10       61.30       62.54      4.79 o 
   3   9  10      275.38      284.84      5.55 o 
   4   9  10      276.15      256.93      6.80 o 
   5   9  10       36.85       37.60      4.35 o 
   6   9  10      324.58      299.51      9.46 o 
   7   9  10       85.61       80.92      5.17 o 
   8   9  10       52.02       47.82      5.78 o 
  -9  10  10      107.92      115.93      6.05 o 
  -8  10  10       34.42       22.91      3.76 o 
  -7  10  10       51.33       43.81      2.78 o 
  -6  10  10       58.90       57.13      4.03 o 
  -5  10  10      323.51      314.65      9.25 o 
  -4  10  10        5.61        6.73      1.35 o 
  -3  10  10      254.47      263.19      6.66 o 
  -2  10  10        1.07        5.82      2.95 o 
  -1  10  10       56.78       72.66      5.49 o 
   0  10  10       91.28       93.49      8.38 o 
   1  10  10        7.84       20.22      4.66 o 
   2  10  10      102.94      107.53      5.26 o 
   3  10  10      112.55      110.64      5.03 o 
   4  10  10      181.17      183.31      4.54 o 
   5  10  10       22.50       16.70      2.95 o 
   6  10  10      111.20      111.11     26.34 o 
   7  10  10      147.94      118.06     12.22 o 
  -8  11  10        2.76        5.12      1.90 o 
  -7  11  10        0.04        4.15      2.31 o 
  -6  11  10       11.64        9.18      2.57 o 
  -5  11  10       60.49       48.55      6.94 o 
  -4  11  10        1.07        2.76      1.74 o 
  -3  11  10        6.87        8.62      2.39 o 
  -2  11  10      149.20      139.21      9.13 o 
  -1  11  10      248.33      261.63     10.55 o 
   0  11  10      484.65      495.90     11.51 o 
   1  11  10      646.96      635.13     14.22 o 
   2  11  10      662.84      727.69     17.58 o 
   3  11  10      752.48      827.39     20.61 o 
   4  11  10      817.24      882.11     26.44 o 
   5  11  10      280.19      285.14     11.98 o 
   6  11  10      336.75      383.57     13.27 o 
   7  11  10       75.38       65.01      6.63 o 
  -7  12  10       23.11       16.26      4.29 o 
  -6  12  10        1.73       -0.85      4.82 o 
  -5  12  10      217.10      219.35      7.45 o 
  -4  12  10       38.61       47.94      3.24 o 
  -3  12  10       39.33       27.88      3.41 o 
  -2  12  10      304.06      328.20      8.08 o 
  -1  12  10      240.01      236.17      7.63 o 
   0  12  10      103.01      130.05      5.91 o 
   1  12  10       18.95       18.38      3.07 o 
   2  12  10      120.43      137.59     10.09 o 
   3  12  10      114.87      140.17      5.45 o 
   4  12  10       23.25       13.34      4.22 o 
   5  12  10        1.13        3.17      4.45 o 
   6  12  10        1.10        1.40      2.62 o 
  -6  13  10       41.68       31.00      3.48 o 
  -5  13  10       26.52       19.15      4.30 o 
  -4  13  10        7.80        7.37      2.72 o 
  -3  13  10       91.89       72.17      5.00 o 
  -2  13  10      512.98      517.46     10.47 o 
  -1  13  10      190.99      182.40      8.33 o 
   0  13  10       96.68       80.75      5.74 o 
   1  13  10      355.18      390.82      9.60 o 
   2  13  10      232.42      223.77     10.43 o 
   3  13  10      137.70      129.95     12.21 o 
   4  13  10      285.41      312.41     27.58 o 
   5  13  10      253.77      277.45     24.90 o 
  -4  14  10       17.56       11.22      4.43 o 
  -3  14  10       82.86       94.17      6.54 o 
  -2  14  10      113.75      127.05     11.75 o 
  -1  14  10       20.18       24.86      4.63 o 
   0  14  10      128.96      159.03      7.64 o 
   1  14  10       14.04       12.68      3.46 o 
   2  14  10       99.10      102.49      8.05 o 
   3  14  10       93.83      105.77     21.57 o 
 -11   1  11       43.01       39.74      6.96 o 
 -10   1  11       14.34        5.53      9.00 o 
  -9   1  11        1.44       -1.33      1.48 o 
  -8   1  11       26.97       10.74      4.42 o 
  -7   1  11       40.61       37.16      2.61 o 
  -6   1  11      193.08      167.36     15.46 o 
  -5   1  11      458.34      500.33     66.47 o 
  -4   1  11      881.23      953.82     19.07 o 
  -3   1  11       11.76        8.00      1.39 o 
  -2   1  11       53.51       45.68      2.33 o 
  -1   1  11      959.80     1017.40     15.76 o 
   0   1  11     1380.24     1428.77     24.52 o 
   1   1  11      342.91      372.42     17.54 o 
   2   1  11      656.56      635.46     31.39 o 
   3   1  11      870.67      899.33     17.28 o 
   4   1  11      425.43      456.53     21.06 o 
   5   1  11       11.63       11.24      3.34 o 
   6   1  11      155.44      128.39      5.75 o 
   7   1  11      353.10      367.61     18.87 o 
   8   1  11       96.87      105.28     10.66 o 
   9   1  11        6.41       -0.37      2.94 o 
  10   1  11       87.30       93.02     11.45 o 
 -11   2  11        6.92       10.62      5.43 o 
 -10   2  11       79.25        1.03      1.41 o 
  -9   2  11       29.71       21.48      4.94 o 
  -8   2  11       44.23       50.86      3.27 o 
  -7   2  11      177.03      192.19      4.42 o 
  -6   2  11       72.97       75.08      3.26 o 
  -5   2  11      427.93      456.66      8.31 o 
  -4   2  11     1405.97     1533.19     25.02 o 
  -3   2  11      696.41      679.42     11.38 o 
  -2   2  11       19.64       17.48      3.65 o 
  -1   2  11        1.31        1.45      1.73 o 
   0   2  11      203.98      214.25      7.19 o 
   1   2  11        0.75       -2.74      2.74 o 
   2   2  11        0.74        1.40      2.07 o 
   3   2  11       85.36      100.41     10.05 o 
   4   2  11        6.03        3.20      1.56 o 
   5   2  11        0.77        2.70      3.22 o 
   6   2  11      616.70      584.02     15.83 o 
   7   2  11        9.84        9.32      2.30 o 
   8   2  11        1.29        2.87      1.71 o 
   9   2  11       45.08       44.50      6.11 o 
  10   2  11       11.75       12.64     11.65 o 
 -11   3  11       59.03       84.18      9.44 o 
 -10   3  11       28.57       39.15      7.87 o 
  -9   3  11        2.36        1.90      2.50 o 
  -8   3  11      109.17      113.95      3.68 o 
  -7   3  11       75.25       94.45      2.88 o 
  -6   3  11        4.80       14.98      3.06 o 
  -5   3  11      114.43      123.71      4.09 o 
  -4   3  11       17.33       27.97      3.62 o 
  -3   3  11      243.59      213.78      4.13 o 
  -2   3  11     1766.32     1947.14     36.36 o 
  -1   3  11     1655.96     1723.58     37.25 o 
   0   3  11     1253.30     1310.47     34.21 o 
   1   3  11     3836.44     4090.30     78.01 o 
   2   3  11     1270.62     1367.03     49.83 o 
   3   3  11     1670.57     1795.31     98.60 o 
   4   3  11     6281.62     6805.77    203.12 o 
   5   3  11      945.81      923.76     18.01 o 
   6   3  11      696.13      755.75     16.74 o 
   7   3  11      284.84      307.63     12.54 o 
   8   3  11      181.21      189.56     13.40 o 
   9   3  11      167.09      192.22     15.66 o 
  10   3  11      112.33      131.09     17.80 o 
 -11   4  11        1.74        4.97      3.16 o 
 -10   4  11       20.13       17.92      3.34 o 
  -9   4  11       83.35       96.07      5.66 o 
  -8   4  11      104.10      106.21      3.82 o 
  -7   4  11       29.64       36.11      2.78 o 
  -6   4  11      294.31      322.69      6.52 o 
  -5   4  11     2250.35     2595.69     35.09 o 
  -4   4  11       79.64       79.01      3.73 o 
  -3   4  11       11.26       21.93      1.89 o 
  -2   4  11     2480.01     2831.51     37.31 o 
  -1   4  11     1647.14     1703.00     21.22 o 
   0   4  11        5.21        3.78      1.81 o 
   1   4  11      218.93      218.53     18.38 o 
   2   4  11      682.70      720.38     37.13 o 
   3   4  11       62.16       67.55      8.24 o 
   4   4  11      134.96      147.33     13.43 o 
   5   4  11      257.94      244.29      9.02 o 
   6   4  11       30.85       34.04      2.74 o 
   7   4  11      174.67      156.21     13.76 o 
   8   4  11       48.01       52.45      5.33 o 
   9   4  11        4.77        5.26      2.55 o 
 -10   5  11       19.44        6.55      1.79 o 
  -9   5  11       40.46       29.77      3.32 o 
  -8   5  11       11.51       10.37      2.11 o 
  -7   5  11       77.45       52.41      3.10 o 
  -6   5  11      709.05      773.29     15.22 o 
  -5   5  11       83.75       82.05      3.41 o 
  -4   5  11      227.10      263.52      4.93 o 
  -3   5  11      932.74      971.15     14.00 o 
  -2   5  11     2618.92     2923.64     24.91 o 
  -1   5  11      123.17       88.55      3.99 o 
   0   5  11      126.05      116.02      5.38 o 
   1   5  11      532.52      565.61     51.94 o 
   2   5  11      231.43      204.67      7.08 o 
   3   5  11       11.19        6.79      2.79 o 
   4   5  11      338.16      409.31      9.10 o 
   5   5  11      118.08      116.70      8.61 o 
   6   5  11      132.30      136.85      5.39 o 
   7   5  11       93.58      103.90      6.41 o 
   8   5  11       49.46       56.48      4.56 o 
   9   5  11        4.80        5.01      4.46 o 
 -10   6  11       44.58       51.60      3.63 o 
  -9   6  11      128.61      134.70      5.09 o 
  -8   6  11      178.66      208.22      6.18 o 
  -7   6  11      114.52      125.86      4.42 o 
  -6   6  11      141.83      153.15      4.96 o 
  -5   6  11      480.54      516.82      9.63 o 
  -4   6  11      424.70      464.01     17.69 o 
  -3   6  11     1219.32     1358.65     21.30 o 
  -2   6  11      928.42     1031.76     15.99 o 
  -1   6  11      111.26      140.79      3.73 o 
   0   6  11        9.63        8.97      2.14 o 
   1   6  11     1133.09     1147.88     38.03 o 
   2   6  11      197.48      219.31     11.26 o 
   3   6  11       52.98       49.27     10.83 o 
   4   6  11      353.35      324.69     17.34 o 
   5   6  11        5.55        6.27      3.44 o 
   6   6  11        4.03        3.80      1.57 o 
   7   6  11        2.99        6.43      2.47 o 
   8   6  11        1.98        3.09      2.70 o 
   9   6  11       15.42       10.81      2.05 o 
 -10   7  11       35.44       31.55      3.96 o 
  -9   7  11       87.13       73.94      3.89 o 
  -8   7  11        0.06        4.74      2.05 o 
  -7   7  11       15.93       12.99      3.02 o 
  -6   7  11      129.76      135.82      3.82 o 
  -5   7  11        0.82        2.74      1.62 o 
  -4   7  11       43.29       46.73      2.86 o 
  -3   7  11      318.86      352.85      8.14 o 
  -2   7  11      304.62      242.40      6.47 o 
  -1   7  11       53.77       61.05      2.54 o 
   0   7  11      263.73      219.84      7.97 o 
   1   7  11       89.86      125.63      6.03 o 
   2   7  11      118.80       97.49     10.71 o 
   3   7  11        2.37        6.04      2.35 o 
   4   7  11       21.58        7.26      2.31 o 
   5   7  11      414.31      368.97     10.00 o 
   6   7  11       14.93       19.04      2.92 o 
   7   7  11       84.24      105.17      9.62 o 
   8   7  11        3.45        1.60      1.20 o 
  -9   8  11        2.29        1.19      1.54 o 
  -8   8  11       15.84       10.09      3.47 o 
  -7   8  11       77.74       81.35      5.63 o 
  -6   8  11       17.47       24.84      2.26 o 
  -5   8  11       15.52       11.64      2.10 o 
  -4   8  11       42.45       31.46      2.28 o 
  -3   8  11      420.33      484.75      9.97 o 
  -2   8  11        6.95       14.37      1.58 o 
  -1   8  11      280.41      304.11      6.01 o 
   0   8  11        3.52        2.46      2.05 o 
   1   8  11      339.87      356.49      8.51 o 
   2   8  11      167.45      147.37      6.24 o 
   3   8  11        4.97        6.02      1.96 o 
   4   8  11        0.03        1.44      2.25 o 
   5   8  11        4.26        5.91      3.02 o 
   6   8  11       31.71       38.50      5.50 o 
   7   8  11        6.82        6.65      2.48 o 
   8   8  11       42.77       46.21      6.16 o 
  -9   9  11       53.32       57.20      3.37 o 
  -8   9  11       26.21       21.54      2.47 o 
  -7   9  11        0.27        2.50      1.13 o 
  -6   9  11        7.82       15.81      2.88 o 
  -5   9  11       46.32       45.26      3.74 o 
  -4   9  11      185.21      188.98      4.00 o 
  -3   9  11        3.63        6.54      1.97 o 
  -2   9  11       11.14       16.68      2.82 o 
  -1   9  11      223.38      210.11      7.19 o 
   0   9  11     1305.02     1280.24     32.23 o 
   1   9  11      156.94      160.89      7.27 o 
   2   9  11      253.82      213.34     12.40 o 
   3   9  11      261.52      215.51      7.18 o 
   4   9  11       63.87       44.09      7.67 o 
   5   9  11       29.60       15.37      3.17 o 
   6   9  11       11.98        0.73      2.85 o 
   7   9  11       44.49       22.36      4.31 o 
  -8  10  11        1.79        2.77      1.23 o 
  -7  10  11       54.60       67.33      3.37 o 
  -6  10  11       38.70       51.48      3.92 o 
  -5  10  11      147.94      144.63      4.17 o 
  -4  10  11      145.12      177.89      8.16 o 
  -3  10  11      342.85      421.41     11.26 o 
  -2  10  11      337.86      383.31     10.88 o 
  -1  10  11      123.50      145.03      9.34 o 
   0  10  11      221.93      253.10      8.97 o 
   1  10  11       56.51       56.99      4.27 o 
   2  10  11        0.34        0.03      4.09 o 
   3  10  11       42.44       38.26     11.01 o 
   4  10  11        6.07        0.88      3.41 o 
   5  10  11       21.54       26.13      5.07 o 
   6  10  11      171.00      133.98     14.90 o 
   7  10  11       34.01       27.53      6.48 o 
  -7  11  11       33.48       40.56      5.81 o 
  -6  11  11       23.19       14.09      3.76 o 
  -5  11  11        2.66        0.43      2.18 o 
  -4  11  11      250.31      249.40     10.08 o 
  -3  11  11        8.84        7.04      2.31 o 
  -2  11  11       47.95       52.96      5.22 o 
  -1  11  11       83.60       59.30      5.47 o 
   0  11  11        2.89        5.89      2.65 o 
   1  11  11       49.67       59.20      5.60 o 
   2  11  11       50.70       68.37      7.44 o 
   3  11  11       38.46       25.29      8.99 o 
   4  11  11       11.43       11.84      3.61 o 
   5  11  11        7.33        9.31      3.70 o 
   6  11  11        1.26        1.86      2.08 o 
  -6  12  11      117.50      120.47      9.12 o 
  -5  12  11      376.98      418.07     10.83 o 
  -4  12  11      261.68      321.59     13.76 o 
  -3  12  11       82.24       93.36      6.46 o 
  -2  12  11       97.54       99.71      5.44 o 
  -1  12  11      527.94      625.51     16.02 o 
   0  12  11       70.70       79.41      4.97 o 
   1  12  11        7.83       11.02      3.53 o 
   2  12  11       52.09       52.46      4.86 o 
   3  12  11       30.52       17.32      5.84 o 
   4  12  11        0.56        3.29      4.43 o 
   5  12  11       24.08       16.85      5.39 o 
  -5  13  11        3.97        4.56      1.95 o 
  -4  13  11       13.26       13.51      3.06 o 
  -3  13  11        9.71        7.55      3.86 o 
  -2  13  11       95.06      127.55      7.54 o 
  -1  13  11       48.08       37.16      3.48 o 
   0  13  11       42.13       51.69      4.44 o 
   1  13  11       65.77       93.13      5.04 o 
   2  13  11      107.57      125.86      6.18 o 
   3  13  11        5.94       12.62      4.11 o 
   4  13  11      118.99      154.63     24.59 o 
  -3  14  11       11.34        7.10      2.35 o 
  -2  14  11        3.71       -0.82      1.95 o 
  -1  14  11      136.07      128.61      5.56 o 
   0  14  11       35.93       19.90      4.41 o 
   1  14  11        2.46        3.57      1.59 o 
   2  14  11       46.17       46.50      7.76 o 
 -11   0  12       50.97       49.36      7.28 o 
 -10   0  12      181.39      224.30     15.24 o 
  -9   0  12       16.36        3.30      2.85 o 
  -8   0  12       59.67       22.27     21.70 o 
  -7   0  12        2.51        3.35      3.27 o 
  -6   0  12       37.78       42.57     22.55 o 
  -5   0  12       37.64       16.64     12.59 o 
  -4   0  12       51.33       95.78      6.98 o 
  -3   0  12       74.08       86.81      6.71 o 
  -2   0  12     1454.95     1704.32     23.77 o 
  -1   0  12      128.12      121.55      5.67 o 
   0   0  12      135.66      144.64      8.54 o 
   1   0  12      968.34     1022.13     23.70 o 
   2   0  12     1607.87     1894.94     38.53 o 
   3   0  12      285.19      292.45     11.96 o 
   4   0  12       99.71       88.98     12.29 o 
   5   0  12     1116.39     1274.94     53.92 o 
   6   0  12     1369.98     1601.99     40.62 o 
   7   0  12        2.83        2.33      1.86 o 
   8   0  12        6.47       12.94      3.81 o 
   9   0  12      145.84      183.25     34.55 o 
 -11   1  12        4.91        4.79      4.79 o 
 -10   1  12       60.70       24.11     28.49 o 
  -9   1  12      142.45        6.29     64.20 o 
  -8   1  12        6.56        1.81      3.05 o 
  -7   1  12       85.86       94.58      7.68 o 
  -5   1  12       78.43       87.18      3.36 o 
  -4   1  12       46.57       42.03      4.61 o 
  -3   1  12      573.59      581.14     15.01 o 
  -2   1  12      511.85      540.81     11.61 o 
  -1   1  12       81.33       81.17      4.54 o 
   0   1  12      117.13      140.44      5.97 o 
   1   1  12      647.72      603.03     18.69 o 
   2   1  12      138.96      138.94     13.17 o 
   3   1  12      326.81      298.29      8.86 o 
   4   1  12        4.48        0.23      3.16 o 
   5   1  12      182.71      182.69      9.45 o 
   6   1  12       62.18       49.97      4.40 o 
   7   1  12       15.99       10.33      2.43 o 
   8   1  12        6.00        3.24      3.09 o 
   9   1  12        1.69        2.97      2.57 o 
 -11   2  12        0.65        5.06      3.72 o 
 -10   2  12       17.71       12.14      6.09 o 
  -9   2  12        7.07        4.64      3.37 o 
  -4   2  12        2.01        2.71      2.48 o 
  -3   2  12      271.05      329.57     12.18 o 
  -2   2  12      172.01      190.21      4.27 o 
  -1   2  12      104.24      121.46      5.28 o 
   0   2  12       55.88       63.20      4.33 o 
   1   2  12      329.06      360.03     10.58 o 
   2   2  12       12.56       12.61      7.60 o 
   3   2  12        1.18        5.15      2.02 o 
   4   2  12       15.29       26.60      5.63 o 
   5   2  12      209.63      218.06      8.18 o 
   6   2  12      264.79      273.85      7.98 o 
   7   2  12      105.56      111.35      9.41 o 
   8   2  12       74.84       80.30     10.30 o 
   9   2  12       95.85       99.12     10.94 o 
 -10   3  12       42.58       41.13      5.80 o 
  -9   3  12      118.33      106.92      5.01 o 
  -8   3  12       79.48       92.72      6.74 o 
  -7   3  12        1.33        2.43      1.47 o 
  -6   3  12      232.94      228.45      7.26 o 
  -5   3  12       41.57       43.66      3.04 o 
  -4   3  12        2.62        7.35      2.77 o 
  -3   3  12     1014.90     1024.06     14.87 o 
  -2   3  12      162.19      161.94     13.90 o 
  -1   3  12      227.92      235.54      3.89 o 
   0   3  12        3.82        3.76      1.66 o 
   1   3  12      402.11      414.28     11.60 o 
   2   3  12        8.46        3.75      3.88 o 
   3   3  12       26.93       26.74      3.84 o 
   4   3  12     2898.41     3072.37     97.35 o 
   5   3  12        8.67        3.95      3.00 o 
   6   3  12        2.84        4.91      1.47 o 
   7   3  12        1.07        2.25      2.19 o 
   8   3  12       65.74       55.76      5.66 o 
   9   3  12       27.57       38.11      7.07 o 
 -10   4  12        5.49        7.11      3.13 o 
  -9   4  12      122.61      143.17      9.81 o 
  -8   4  12       34.85       56.42      4.33 o 
  -7   4  12        0.81        1.85      1.77 o 
  -6   4  12       28.87       43.03      2.76 o 
  -5   4  12      655.30      811.57     10.52 o 
  -4   4  12       15.49       15.06      2.12 o 
  -3   4  12      102.02      109.86      3.76 o 
  -2   4  12     1858.96     2125.62     29.54 o 
  -1   4  12      507.56      538.88     13.35 o 
   0   4  12        0.14        7.20      3.08 o 
   1   4  12       73.39       87.44     11.90 o 
   2   4  12       15.48       14.19      2.66 o 
   3   4  12       84.50       84.25      8.70 o 
   4   4  12       19.18       31.05      4.90 o 
   5   4  12        1.82        1.44      1.21 o 
   6   4  12       17.90       20.22      3.20 o 
   7   4  12      103.65       74.10      8.63 o 
   8   4  12       47.13       35.32      3.94 o 
   9   4  12       32.59       24.58      6.71 o 
 -10   5  12       57.68       61.25      5.16 o 
  -9   5  12       17.04       14.72      3.19 o 
  -8   5  12      146.37      174.61      5.38 o 
  -7   5  12       61.80       89.15      4.59 o 
  -6   5  12       26.21       19.33      2.91 o 
  -5   5  12        2.42        3.91      1.77 o 
  -4   5  12       27.12       32.62      3.32 o 
  -3   5  12      125.66      134.62      3.69 o 
  -2   5  12       64.33       64.45      3.09 o 
  -1   5  12       32.71       35.18      2.31 o 
   0   5  12     1269.79     1458.58     38.62 o 
   1   5  12      634.55      764.86     27.81 o 
   2   5  12       34.42       40.99      5.64 o 
   3   5  12      730.35      804.37     15.76 o 
   4   5  12      890.97      947.52     52.14 o 
   5   5  12        9.83       12.39      3.92 o 
   6   5  12      345.83      361.30      9.61 o 
   7   5  12      220.74      240.02     11.82 o 
   8   5  12       37.03       37.72      3.59 o 
   9   5  12       21.40       19.34      3.45 o 
 -10   6  12        1.68        1.46      2.01 o 
  -9   6  12      194.24      220.60      7.04 o 
  -8   6  12       81.89       92.98      3.48 o 
  -7   6  12       32.02       32.08      3.79 o 
  -6   6  12        3.24       -1.20      1.42 o 
  -5   6  12       32.20       31.30      2.39 o 
  -4   6  12      116.92       92.62      3.20 o 
  -3   6  12      360.32      389.82      5.60 o 
  -2   6  12        0.43       -0.59      1.66 o 
  -1   6  12       11.25        6.84      1.84 o 
   0   6  12     1004.76     1092.34     76.67 o 
   1   6  12      893.08      901.82     40.70 o 
   2   6  12      740.01      728.91     16.14 o 
   3   6  12     1309.99     1348.54     41.35 o 
   4   6  12      497.28      491.10     16.06 o 
   5   6  12        1.71        2.93      1.41 o 
   6   6  12      248.73      233.12     20.69 o 
   7   6  12      380.88      395.75     11.03 o 
   8   6  12       45.42       46.33      3.89 o 
  -9   7  12       20.38        9.06      2.14 o 
  -8   7  12      147.81      126.95      4.53 o 
  -7   7  12      156.27      155.59      4.26 o 
  -6   7  12        3.09        1.63      1.02 o 
  -5   7  12       43.51       43.80      3.62 o 
  -4   7  12      342.92      380.83     13.09 o 
  -3   7  12      180.93      176.55      4.94 o 
  -2   7  12      133.14      130.43      3.99 o 
  -1   7  12      365.72      395.74      6.25 o 
   0   7  12     1970.93     2212.47     31.77 o 
   1   7  12      269.20      300.03     14.55 o 
   2   7  12       92.86      112.63     21.93 o 
   3   7  12      198.80      221.41     16.33 o 
   4   7  12       72.85       98.55     12.80 o 
   5   7  12       42.95       46.45      7.64 o 
   6   7  12      148.84      157.70      8.16 o 
   7   7  12      147.09      169.52      8.74 o 
   8   7  12        1.83        4.02      1.37 o 
  -9   8  12       16.97       12.71      2.53 o 
  -8   8  12        0.19        2.33      1.19 o 
  -7   8  12        3.70        9.64      1.81 o 
  -6   8  12       23.78       17.71      2.13 o 
  -5   8  12        0.07        2.48      1.91 o 
  -4   8  12       47.16       39.90      2.53 o 
  -3   8  12        1.69        5.96      2.43 o 
  -2   8  12       24.51       18.78      2.18 o 
  -1   8  12        0.97       -1.57      1.69 o 
   0   8  12       72.89       85.47      5.78 o 
   1   8  12       45.07       53.37      8.26 o 
   2   8  12      125.79      141.89     13.99 o 
   3   8  12        7.64        8.89      4.05 o 
   4   8  12       26.49       28.43      4.27 o 
   5   8  12       19.74        9.61      3.71 o 
   6   8  12       61.02       45.35      4.14 o 
   7   8  12       33.62       24.77      5.47 o 
  -8   9  12       68.83       72.48      5.53 o 
  -7   9  12      240.36      211.16      7.73 o 
  -6   9  12       69.72       52.08      3.47 o 
  -5   9  12      360.92      338.95      8.61 o 
  -4   9  12      551.30      567.64      9.07 o 
  -3   9  12      245.51      235.85      6.70 o 
  -2   9  12      168.07      189.51      6.05 o 
  -1   9  12      638.61      703.90     11.57 o 
   0   9  12      650.97      682.90     14.93 o 
   1   9  12      130.38      143.15      6.60 o 
   2   9  12      308.11      321.07     11.41 o 
   3   9  12      497.54      537.51     15.26 o 
   4   9  12      294.77      321.49     29.47 o 
   5   9  12       63.76       69.43     13.93 o 
   6   9  12      141.16      144.77      9.66 o 
   7   9  12      132.92      137.00      9.59 o 
  -7  10  12       17.06       13.62      3.03 o 
  -6  10  12        1.28        1.55      1.32 o 
  -5  10  12        1.54        5.58      4.23 o 
  -4  10  12       38.44       31.97      3.13 o 
  -3  10  12      220.83      224.40      7.65 o 
  -2  10  12        0.38        0.68      1.97 o 
  -1  10  12        2.88        1.10      2.86 o 
   0  10  12       22.74       23.57      4.61 o 
   1  10  12        1.48       -0.26      3.12 o 
   2  10  12      159.35      158.77      8.50 o 
   3  10  12        0.57       -0.53      2.77 o 
   4  10  12        7.07        3.67      5.42 o 
   5  10  12      138.99      104.50      8.30 o 
   6  10  12        2.11        4.21      3.81 o 
  -7  11  12        6.80       16.29      3.64 o 
  -6  11  12       10.47        4.14      1.71 o 
  -5  11  12        1.18       -0.77      1.68 o 
  -4  11  12       20.41       30.00      3.17 o 
  -3  11  12       89.23       85.16      5.99 o 
  -2  11  12      183.86      196.24      8.62 o 
  -1  11  12      356.19      353.25     11.01 o 
   0  11  12      254.34      277.49     11.01 o 
   1  11  12      286.77      295.34     12.72 o 
   2  11  12      459.00      474.46     12.42 o 
   3  11  12      396.42      465.99     11.74 o 
   4  11  12      161.98      177.99      6.97 o 
   5  11  12       51.54       39.22      6.33 o 
  -5  12  12       94.09      121.17      6.97 o 
  -4  12  12       97.42       96.50      7.40 o 
  -3  12  12      147.08      140.25      9.33 o 
  -2  12  12      268.07      295.89     11.15 o 
  -1  12  12      201.24      231.66      7.65 o 
   0  12  12        4.79        0.62      2.17 o 
   1  12  12      123.76      147.36      7.26 o 
   2  12  12       78.99       85.24      8.05 o 
   3  12  12       16.71        3.33      3.91 o 
   4  12  12        3.34        2.50      4.19 o 
  -4  13  12       35.83       26.61      3.03 o 
  -3  13  12      296.43      294.09      7.07 o 
  -2  13  12      153.11      151.89      9.19 o 
  -1  13  12       38.44       25.50      6.21 o 
   0  13  12       64.38       69.21      4.61 o 
   1  13  12      133.97      116.58      6.02 o 
   2  13  12      133.66      152.13      7.25 o 
 -10   1  13       10.49        3.30      2.80 o 
  -9   1  13        7.78        2.52      1.67 o 
  -6   1  13       14.10        5.87      4.05 o 
  -5   1  13      475.18      505.90     10.95 o 
  -4   1  13     1228.05     1369.59     25.32 o 
  -3   1  13      482.47      536.62      9.43 o 
  -2   1  13      477.85      481.76      8.82 o 
  -1   1  13     3234.91     3578.04     56.38 o 
   0   1  13      524.86      501.51     15.77 o 
   1   1  13      315.11      328.58     22.88 o 
   2   1  13      610.17      683.24     33.49 o 
   3   1  13      847.53      948.75     27.58 o 
   4   1  13       54.19       43.16      8.51 o 
   5   1  13      168.41      206.17      8.91 o 
   6   1  13      641.48      662.62     27.11 o 
   7   1  13        2.71        2.20      2.12 o 
   8   1  13       47.89       25.88      2.91 o 
   9   1  13        3.58        5.67      5.88 o 
 -10   2  13       46.67       27.01     16.27 o 
  -9   2  13      143.29       17.98     81.69 o 
  -8   2  13       49.92       41.01     18.53 o 
  -7   2  13        0.72        3.93      2.38 o 
  -6   2  13       10.01        4.45      1.69 o 
  -4   2  13       39.27       33.91      4.17 o 
  -3   2  13        1.82        0.16      1.27 o 
  -2   2  13      432.19      473.62      8.57 o 
  -1   2  13        4.32        6.48      2.21 o 
   0   2  13      756.29      833.97     20.21 o 
   1   2  13        5.87        0.70      2.54 o 
   2   2  13       87.20       76.39      9.91 o 
   3   2  13        5.92        4.43      2.14 o 
   4   2  13        6.50        8.95      5.89 o 
   5   2  13        3.79        9.61      2.35 o 
   6   2  13      149.53      136.30     11.31 o 
   7   2  13       61.97       64.53      5.76 o 
   8   2  13       40.09       45.09      6.04 o 
   9   2  13        1.13        3.81      2.23 o 
 -10   3  13       10.32        4.18      2.70 o 
  -9   3  13        1.76        1.56      2.16 o 
  -8   3  13       34.72       37.23      6.33 o 
  -7   3  13       21.68       13.45      9.06 o 
  -6   3  13        3.36        5.06      1.85 o 
  -5   3  13        5.73        6.92      3.22 o 
  -4   3  13       63.67       66.82      4.44 o 
  -3   3  13       36.79       20.82      3.96 o 
  -2   3  13        4.80        2.12      1.15 o 
  -1   3  13       57.29       34.78     13.55 o 
   0   3  13       12.08       14.20      2.90 o 
   1   3  13       99.44      102.45      8.31 o 
   2   3  13      384.68      388.22     24.39 o 
   3   3  13        3.76        3.84      1.82 o 
   4   3  13        4.58        1.89      2.00 o 
   5   3  13        1.08        3.47      1.46 o 
   6   3  13       13.06       12.15      2.46 o 
   7   3  13        8.33        6.89      2.46 o 
   8   3  13        0.87        1.26      2.07 o 
 -10   4  13        9.65        7.33      3.26 o 
  -9   4  13       17.50       14.00      3.83 o 
  -8   4  13        1.69        9.65      2.21 o 
  -7   4  13        0.03        2.93      1.33 o 
  -6   4  13       53.32       39.81      2.70 o 
  -5   4  13        5.69        8.56      1.96 o 
  -4   4  13        8.43        7.81      1.91 o 
  -3   4  13       29.34       39.87      2.58 o 
  -2   4  13       10.05        8.69      3.49 o 
  -1   4  13       50.59       32.47      5.02 o 
   0   4  13      243.39      218.52     14.33 o 
   1   4  13       43.30       60.84     10.95 o 
   2   4  13       37.43       35.55      4.40 o 
   3   4  13      287.99      302.17     13.55 o 
   4   4  13      197.80      183.82     17.25 o 
   5   4  13       26.38       20.62      2.58 o 
   6   4  13       17.76       21.53      3.76 o 
   7   4  13      151.06      163.00     13.65 o 
   8   4  13       20.67       20.13      4.50 o 
  -9   5  13       69.69       63.04      4.24 o 
  -8   5  13       72.85       92.97      5.75 o 
  -7   5  13       67.17       54.45      4.03 o 
  -6   5  13      167.39      181.16      4.45 o 
  -5   5  13      266.66      278.94      4.79 o 
  -4   5  13      166.50      153.19      4.43 o 
  -3   5  13      708.35      792.52      9.71 o 
  -2   5  13      107.06      124.39      4.09 o 
  -1   5  13       35.58       36.07      2.31 o 
   0   5  13      757.43      834.63     16.22 o 
   1   5  13     1100.36     1166.44     64.41 o 
   2   5  13      335.20      353.84     32.47 o 
   3   5  13       23.62       34.39      6.52 o 
   4   5  13      174.62      133.05     12.26 o 
   5   5  13       92.18       91.43      9.53 o 
   6   5  13        0.19       -3.02      3.02 o 
   7   5  13        1.77        2.61      1.56 o 
   8   5  13        6.73        5.03      2.01 o 
  -9   6  13       26.92       22.39      4.93 o 
  -8   6  13        2.07        1.93      1.02 o 
  -7   6  13       33.17       50.60      3.77 o 
  -6   6  13        1.80        1.22      1.69 o 
  -5   6  13       12.30       27.03      2.01 o 
  -4   6  13       17.83       31.08      2.52 o 
  -3   6  13       18.02       26.06      2.89 o 
  -2   6  13      224.43      218.51      5.84 o 
  -1   6  13       21.19       33.68      2.80 o 
   0   6  13        7.63        7.46      2.57 o 
   1   6  13        5.43       -3.53      3.53 o 
   2   6  13       75.67       68.21      7.04 o 
   3   6  13        7.04        6.51      6.93 o 
   4   6  13        6.68        6.61      1.99 o 
   5   6  13       79.45       82.79     12.23 o 
   6   6  13      119.53      110.58      8.54 o 
   7   6  13       40.68       49.15      4.62 o 
   8   6  13        4.64        4.60      1.92 o 
  -9   7  13       67.17       63.89      4.07 o 
  -8   7  13        8.76        7.86      3.01 o 
  -7   7  13       64.79       52.62      3.38 o 
  -6   7  13      114.49      131.05      5.06 o 
  -5   7  13      210.80      191.00      5.24 o 
  -4   7  13       78.40       61.25      2.98 o 
  -3   7  13      409.70      420.50     11.10 o 
  -2   7  13      111.68      104.67      4.09 o 
  -1   7  13        2.95        8.10      1.65 o 
   0   7  13      771.59      854.24     14.40 o 
   1   7  13      340.07      346.21      9.76 o 
   2   7  13        6.18        9.84      4.58 o 
   3   7  13       54.61       42.90      5.28 o 
   4   7  13       79.68       77.36      8.61 o 
   5   7  13        0.90       -1.32      3.19 o 
   6   7  13        7.37        8.02      2.71 o 
   7   7  13       15.52        9.85      2.53 o 
  -8   8  13       76.71       86.64      5.17 o 
  -7   8  13      484.10      584.98     12.68 o 
  -6   8  13      107.05      118.47      4.34 o 
  -5   8  13        0.25        3.46      2.09 o 
  -4   8  13      107.28      145.58      3.71 o 
  -3   8  13       35.86       42.01      2.85 o 
  -2   8  13      123.33      100.86      4.50 o 
  -1   8  13       79.82       99.46      5.46 o 
   0   8  13       93.98      110.34      5.99 o 
   1   8  13        9.84        6.71      3.23 o 
   2   8  13      888.84      978.51     33.79 o 
   3   8  13      274.73      310.88     18.87 o 
   4   8  13       21.57       27.15      7.07 o 
   5   8  13      284.04      242.17     20.19 o 
   6   8  13      202.73      249.16     16.29 o 
   7   8  13        3.04        5.25      3.14 o 
  -7   9  13        8.39        6.52      1.62 o 
  -6   9  13        3.43        2.87      1.62 o 
  -5   9  13        1.14        5.56      2.29 o 
  -4   9  13       12.32       10.51      1.86 o 
  -3   9  13       11.51       13.76      1.97 o 
  -2   9  13        0.22        3.12      1.40 o 
  -1   9  13        4.99        3.69      2.18 o 
   0   9  13        0.11       -1.38      2.55 o 
   1   9  13       13.27       18.89      3.74 o 
   2   9  13       25.76       30.96      3.89 o 
   3   9  13        0.08       -2.67      2.67 o 
   4   9  13       56.48       39.86      8.40 o 
   5   9  13        9.76       13.68      7.43 o 
   6   9  13       14.48       15.04      5.08 o 
  -7  10  13        0.69        2.43      2.18 o 
  -6  10  13        0.57        1.55      2.07 o 
  -5  10  13       45.41       33.10      4.57 o 
  -4  10  13       14.04       13.58      2.72 o 
  -3  10  13        0.02        3.34      2.39 o 
  -2  10  13       19.88       10.90      2.26 o 
  -1  10  13       22.17       19.72      3.26 o 
   0  10  13       38.47       18.57      2.92 o 
   1  10  13       61.83       61.93      5.77 o 
   2  10  13      195.91      214.02     11.88 o 
   3  10  13        3.91        3.43      5.27 o 
   4  10  13       77.22       76.63      8.79 o 
   5  10  13      136.78      173.11     33.38 o 
  -6  11  13       37.45       42.06      3.96 o 
  -5  11  13        3.01        5.16      1.69 o 
  -4  11  13       24.53       29.10      4.71 o 
  -3  11  13        9.37       16.22      3.40 o 
  -2  11  13       98.48      127.03      5.52 o 
  -1  11  13       15.45       14.43      2.89 o 
   0  11  13       23.29       38.79      3.22 o 
   1  11  13      177.11      182.72      9.97 o 
   2  11  13       58.90       78.42      6.04 o 
   3  11  13        3.47        4.43      4.24 o 
   4  11  13        0.87       -1.17      5.42 o 
  -4  12  13       20.91       12.27      2.08 o 
  -3  12  13        0.82       -1.19      2.09 o 
  -2  12  13       24.34       20.57      4.62 o 
  -1  12  13        4.36        2.76      3.55 o 
   0  12  13       20.35       10.94      3.69 o 
   1  12  13       86.98       82.26      5.10 o 
   2  12  13       45.66       35.80      5.05 o 
   3  12  13        4.42        0.91      3.11 o 
  -1  13  13        4.19        9.31      2.66 o 
   0  13  13        7.32        9.37      2.37 o 
 -10   0  14       29.40       34.19     14.98 o 
  -9   0  14       15.70        6.07      2.92 o 
  -8   0  14        3.41        0.66      2.18 o 
  -7   0  14      312.98      404.50     14.77 o 
  -6   0  14        0.44       14.55      3.66 o 
  -5   0  14       74.29       75.47      5.65 o 
  -4   0  14      236.12      284.88      9.05 o 
  -3   0  14      199.60      270.78     18.75 o 
  -2   0  14      160.95      158.48     11.63 o 
  -1   0  14      141.96      124.59      5.68 o 
   0   0  14      110.19      109.01     10.71 o 
   1   0  14      646.64      653.00     22.02 o 
   2   0  14      244.04      247.37      9.35 o 
   3   0  14       49.67       48.93      8.55 o 
   4   0  14      104.91      109.66     18.60 o 
   5   0  14      177.41      184.64     17.33 o 
   6   0  14        3.67       -0.24      1.51 o 
   7   0  14       39.96       35.13      6.59 o 
   8   0  14      460.03      510.46    112.99 o 
 -10   1  14        9.39        3.81      3.45 o 
  -9   1  14       81.93       43.28     22.01 o 
  -7   1  14       67.25       54.30     11.85 o 
  -6   1  14        0.06       -0.92      2.33 o 
  -5   1  14       17.37       19.33      6.21 o 
  -4   1  14       26.47        9.46      3.75 o 
  -3   1  14       67.55       71.24      3.96 o 
  -2   1  14       26.81       26.29      3.05 o 
  -1   1  14       15.88       16.91      2.83 o 
   0   1  14       66.82       63.77      7.46 o 
   1   1  14       91.22       93.07     10.91 o 
   2   1  14       33.44       40.47      4.49 o 
   3   1  14       65.47       64.34      8.48 o 
   4   1  14       12.53        8.42      3.14 o 
   5   1  14       77.68       86.92      9.71 o 
   6   1  14       11.30       10.75      3.31 o 
   7   1  14       57.28       55.00      5.00 o 
   8   1  14       31.92       17.55      6.66 o 
  -9   2  14        4.49        3.31      1.93 o 
  -8   2  14       12.15       11.63      6.40 o 
  -7   2  14       11.87       15.36      2.95 o 
  -6   2  14      119.16       42.79     30.56 o 
  -5   2  14      100.69       67.83      6.23 o 
  -4   2  14        0.18        3.47      1.75 o 
  -3   2  14       33.65       17.99      2.59 o 
  -2   2  14      272.07      242.55      7.03 o 
  -1   2  14       62.55       55.64      4.03 o 
   0   2  14       31.31       43.82      7.04 o 
   1   2  14      315.01      272.01     12.18 o 
   2   2  14     1074.64     1121.19     50.53 o 
   3   2  14      442.47      400.28     10.92 o 
   4   2  14      520.84      527.12     15.07 o 
   5   2  14      175.78      163.60     15.26 o 
   6   2  14       47.74       44.15     12.19 o 
   7   2  14      125.40      110.46     11.64 o 
   8   2  14      214.61      225.10     19.17 o 
  -9   3  14       22.35       16.07     10.03 o 
  -8   3  14        0.02        0.73      1.17 o 
  -7   3  14      148.16       93.68     43.69 o 
  -6   3  14       72.80       41.74     27.94 o 
  -5   3  14        1.16       -0.41      2.42 o 
  -4   3  14       52.89       37.01     10.57 o 
  -3   3  14       89.75       92.98     11.36 o 
  -2   3  14       43.65       50.97      3.81 o 
  -1   3  14        3.37        2.89      1.73 o 
   0   3  14       19.06       24.86      6.15 o 
   1   3  14      387.68      403.08     13.77 o 
   2   3  14      155.08      158.83      9.11 o 
   3   3  14      152.76      132.81      6.97 o 
   4   3  14      113.40      122.28     13.43 o 
   5   3  14       19.94       21.47      4.34 o 
   6   3  14        0.45       -1.44      2.43 o 
   7   3  14       24.45       22.09      3.87 o 
   8   3  14       19.82       16.13      6.08 o 
  -9   4  14        0.16        2.18      5.60 o 
  -8   4  14       50.02       32.47      6.49 o 
  -7   4  14      257.44      236.97      9.33 o 
  -6   4  14        0.96        2.63      2.09 o 
  -5   4  14        7.54        5.88      2.58 o 
  -4   4  14       93.67       93.31      6.19 o 
  -2   4  14      320.91      262.80      6.48 o 
  -1   4  14      418.89      405.06     10.34 o 
   0   4  14     1367.07     1384.40     42.42 o 
   1   4  14       47.25       35.34      4.83 o 
   2   4  14       64.66       60.89      7.61 o 
   3   4  14      116.12       92.82      8.96 o 
   4   4  14      491.85      498.35     28.74 o 
   5   4  14      130.21      131.65     10.67 o 
   6   4  14       72.88       62.71      7.27 o 
   7   4  14       72.98       69.70      8.12 o 
   8   4  14       30.15       19.00      7.12 o 
  -9   5  14       34.85       32.68      4.92 o 
  -8   5  14       78.64       96.52      4.87 o 
  -7   5  14      206.78      197.99      8.57 o 
  -6   5  14       22.96       25.81      2.76 o 
  -5   5  14      315.09      357.51      8.61 o 
  -4   5  14      100.35       96.01      3.82 o 
  -3   5  14      148.95      186.43      4.18 o 
  -2   5  14      337.06      402.57     10.24 o 
  -1   5  14      287.89      320.45      9.20 o 
   0   5  14        3.76       -1.74      3.49 o 
   1   5  14      489.37      556.92     31.52 o 
   2   5  14      127.51      141.90      7.56 o 
   3   5  14       51.92       48.18     11.47 o 
   4   5  14       66.02       71.58      7.92 o 
   5   5  14        2.70        3.05      5.02 o 
   6   5  14        6.48        8.17      3.17 o 
   7   5  14        3.34        5.58      2.34 o 
  -8   6  14        7.69        7.46      2.50 o 
  -7   6  14        6.46        0.52      1.71 o 
  -6   6  14      338.68      397.28      9.06 o 
  -5   6  14      144.82      178.23      7.53 o 
  -4   6  14        0.72        1.49      1.49 o 
  -3   6  14        3.49        9.47      1.80 o 
  -2   6  14       19.04       25.14      2.27 o 
  -1   6  14       20.92       27.24      2.66 o 
   0   6  14      301.27      288.68     10.84 o 
   1   6  14       15.18       15.70      2.66 o 
   2   6  14       12.25        1.55      1.54 o 
   3   6  14       70.44       67.88      8.95 o 
   4   6  14      284.22      248.67     14.34 o 
   5   6  14       43.46       39.88      7.92 o 
   6   6  14       56.51       56.95      5.94 o 
   7   6  14       56.67       48.09      6.15 o 
  -8   7  14        8.60        6.14      2.51 o 
  -7   7  14       44.00       43.45      3.06 o 
  -6   7  14      140.19      136.49      4.60 o 
  -5   7  14      253.53      264.03     10.81 o 
  -4   7  14      159.33      170.79      4.20 o 
  -3   7  14       17.95       17.69      3.50 o 
  -2   7  14       96.74      110.21      4.33 o 
  -1   7  14      819.37      959.23     31.59 o 
   0   7  14       58.47       46.37      6.04 o 
   1   7  14       31.25       19.89      3.59 o 
   2   7  14       75.80       93.82     11.22 o 
   3   7  14      201.88      243.64     26.83 o 
   4   7  14       32.49       39.28      9.54 o 
   5   7  14       14.36       15.29      6.59 o 
   6   7  14        1.17        2.50      3.29 o 
  -7   8  14        7.01        5.39      1.69 o 
  -6   8  14       13.23       10.50      2.53 o 
  -5   8  14       24.40       24.54      3.85 o 
  -4   8  14       23.45       13.92      2.27 o 
  -3   8  14       15.82       16.35      1.93 o 
  -2   8  14      130.43      122.68      4.54 o 
  -1   8  14        1.12        1.88      2.03 o 
   0   8  14       28.40       37.21      4.88 o 
   1   8  14        6.43        4.82      6.54 o 
   2   8  14       68.73       40.08      5.05 o 
   3   8  14      110.00       88.61      9.47 o 
   4   8  14       16.96        7.85      3.28 o 
   5   8  14       15.84       22.67      8.87 o 
   6   8  14       11.86        7.86      4.00 o 
  -7   9  14       32.04       34.04      2.27 o 
  -6   9  14        1.78        3.78      1.27 o 
  -5   9  14      199.29      222.38      5.86 o 
  -4   9  14      230.95      295.48     13.37 o 
  -3   9  14        1.98        3.44      1.74 o 
  -2   9  14       48.76       45.83      3.43 o 
  -1   9  14      415.00      497.54     14.86 o 
   0   9  14      120.00      154.42     10.00 o 
   1   9  14      141.52      145.18      8.83 o 
   2   9  14      528.06      611.32     22.62 o 
   3   9  14      226.26      266.02     33.64 o 
   4   9  14        0.88        4.58      4.82 o 
   5   9  14       96.61      129.47      9.92 o 
  -6  10  14       51.38       43.90      3.18 o 
  -5  10  14       44.26       40.25      3.16 o 
  -4  10  14        8.67        7.33      1.81 o 
  -3  10  14       16.35       16.17      3.31 o 
  -2  10  14      356.81      365.14     11.09 o 
  -1  10  14      178.23      169.41      7.89 o 
   0  10  14        3.37        0.99      4.33 o 
   1  10  14      187.27      177.84     10.07 o 
   2  10  14      181.85      157.02     14.80 o 
   3  10  14       82.88       83.01     16.13 o 
   4  10  14       29.32       22.48     10.38 o 
  -4  11  14      228.27      262.98     10.50 o 
  -3  11  14      177.85      182.23      8.57 o 
  -2  11  14      103.88      124.53      7.17 o 
  -1  11  14       14.53       18.25      4.90 o 
   0  11  14       36.83       34.39     11.57 o 
   1  11  14       36.61       51.63      6.23 o 
   2  11  14       13.98       19.38      4.90 o 
   3  11  14        2.29        3.43      5.42 o 
  -2  12  14        1.90        3.01      1.97 o 
  -1  12  14        0.12        1.07      3.67 o 
   0  12  14       69.28       80.37      6.04 o 
   1  12  14        0.22        5.70      5.34 o 
  -9   1  15        0.65       -1.14      1.83 o 
  -8   1  15       69.15       90.39      6.67 o 
  -7   1  15        0.44        1.80      3.61 o 
  -6   1  15      100.93       97.96      8.98 o 
  -5   1  15      166.14      210.63      7.29 o 
  -4   1  15       22.32       36.46      3.47 o 
  -3   1  15       11.42        4.48      1.69 o 
  -2   1  15        8.64       20.68      2.70 o 
  -1   1  15       98.95      141.97      5.89 o 
   0   1  15        8.83        0.56      5.73 o 
   1   1  15       26.90       34.73      7.57 o 
   2   1  15      200.31      239.82      8.24 o 
   3   1  15       17.49       22.44      3.40 o 
   4   1  15        2.98        5.70      2.62 o 
   5   1  15       25.53       14.95      3.77 o 
   6   1  15       16.39        6.44      4.71 o 
   7   1  15        2.09        2.81      3.57 o 
  -9   2  15        6.54        1.96      1.52 o 
  -8   2  15       29.52       10.00      7.98 o 
  -6   2  15       82.69       46.97     20.54 o 
  -5   2  15       31.67       22.87      9.28 o 
  -4   2  15       53.73       47.05      5.70 o 
  -3   2  15        0.07        3.04      2.08 o 
  -2   2  15      148.16      175.00      6.45 o 
  -1   2  15       98.64       96.13      5.70 o 
   0   2  15        0.32        3.81      1.80 o 
   1   2  15      244.24      255.48     14.74 o 
   2   2  15      125.89      104.17     13.50 o 
   3   2  15        0.51        0.45      3.21 o 
   4   2  15       84.15       71.59     10.21 o 
   5   2  15       39.48       34.57      5.55 o 
   6   2  15        2.14        0.99      4.28 o 
   7   2  15        3.05        5.71      2.91 o 
  -9   3  15       50.11       31.00     11.15 o 
  -3   3  15      499.56      584.96     28.64 o 
  -2   3  15      231.81      274.04      7.04 o 
  -1   3  15      107.10      154.89      6.56 o 
   0   3  15       31.81       49.74      6.18 o 
   1   3  15       32.31       45.72      5.91 o 
   2   3  15      107.12       85.88      9.63 o 
   3   3  15       72.47       57.13      8.91 o 
   4   3  15       23.83       18.25      2.43 o 
   5   3  15       14.34        8.09      2.85 o 
   6   3  15      103.46       94.10     13.13 o 
   7   3  15       57.81       46.11      6.43 o 
  -8   4  15       16.09       17.71      6.58 o 
  -7   4  15       30.02       20.75      3.41 o 
  -6   4  15       68.00       82.95      7.59 o 
  -5   4  15       33.46       28.99     13.88 o 
  -3   4  15      203.83      165.87     22.33 o 
  -2   4  15       11.80        7.06      2.24 o 
  -1   4  15       80.94       99.63     13.44 o 
   0   4  15      169.68      183.03      8.82 o 
   1   4  15      240.60      259.22     19.93 o 
   2   4  15      529.01      560.15     53.57 o 
   3   4  15       78.41       89.95     10.88 o 
   4   4  15      274.89      270.50     10.31 o 
   5   4  15        5.83        5.01      3.50 o 
   6   4  15       44.55       42.51      7.14 o 
   7   4  15      105.42      101.19     10.91 o 
  -8   5  15       24.47        9.87      4.22 o 
  -7   5  15       49.46       54.90      4.66 o 
  -6   5  15      146.83      155.08      6.40 o 
  -5   5  15       61.78       54.02      5.22 o 
  -4   5  15       27.81       11.25      3.09 o 
  -3   5  15      166.78      162.36     16.73 o 
  -2   5  15      126.90       66.50     51.34 o 
  -1   5  15        0.48        4.54      4.04 o 
   0   5  15        0.24        1.00      2.77 o 
   1   5  15      140.48      157.41     13.18 o 
   2   5  15        5.55        7.53      2.56 o 
   3   5  15       53.63       53.50      7.75 o 
   4   5  15        0.76        0.76      2.40 o 
   5   5  15        3.00        0.04      2.40 o 
   6   5  15       20.31       16.55      4.66 o 
  -8   6  15        0.00        1.19      2.36 o 
  -7   6  15        4.75        1.53      2.07 o 
  -6   6  15       34.06       17.08      3.37 o 
  -5   6  15       67.88       61.77      3.97 o 
  -4   6  15       10.88        4.33      1.68 o 
  -3   6  15       41.44       31.92      2.39 o 
  -2   6  15      140.25      140.36      5.14 o 
  -1   6  15      186.07      176.53     11.15 o 
   0   6  15       58.70       71.94      9.74 o 
   1   6  15      290.59      291.56     17.97 o 
   2   6  15      229.54      235.16      8.29 o 
   3   6  15        7.29       16.14      3.42 o 
   4   6  15      350.66      379.43     12.39 o 
   5   6  15      164.83      185.43     27.17 o 
   6   6  15       52.68       63.16     11.06 o 
  -7   7  15        0.35       -1.21      2.54 o 
  -6   7  15        5.08        3.73      2.66 o 
  -5   7  15      103.22       82.99      3.77 o 
  -4   7  15       51.61       50.70      3.46 o 
  -3   7  15       11.63       14.32      1.87 o 
  -2   7  15        2.80        4.84      2.38 o 
  -1   7  15        4.07       -1.13      4.60 o 
   0   7  15      177.17      154.78     13.87 o 
   1   7  15       51.89       27.08     20.36 o 
   2   7  15       57.69       36.94     18.88 o 
   3   7  15        0.67       -1.02      4.15 o 
   4   7  15        3.24        2.78      2.73 o 
   5   7  15        9.68        8.34      4.15 o 
  -6   8  15       29.38       13.70      2.80 o 
  -5   8  15       77.78       64.06      3.58 o 
  -4   8  15      107.29      149.40      4.85 o 
  -3   8  15       42.61       47.14      2.89 o 
  -2   8  15       89.72       83.47      5.34 o 
  -1   8  15        3.42       -0.40      3.18 o 
   0   8  15       12.54        7.64      3.93 o 
   1   8  15       81.46       88.12     11.80 o 
   2   8  15       21.87       21.55     17.16 o 
   3   8  15        2.34        1.50      1.94 o 
   4   8  15       32.54       25.83      5.81 o 
   5   8  15        5.89        8.36      5.70 o 
  -6   9  15        0.13        0.57      2.97 o 
  -5   9  15      107.37      107.02      4.01 o 
  -4   9  15       56.40       54.74      4.32 o 
  -3   9  15        8.18       11.76      2.79 o 
  -2   9  15        0.56        0.51      1.43 o 
  -1   9  15       28.02       16.98      3.49 o 
   0   9  15       29.40       23.31      4.48 o 
   1   9  15       26.00       13.20      5.49 o 
   2   9  15       14.87       10.05      2.01 o 
   3   9  15        2.53        2.15      2.22 o 
   4   9  15       94.45       68.46     10.04 o 
  -4  10  15        7.38       16.88      5.98 o 
  -3  10  15       40.33       21.78      4.54 o 
  -2  10  15      369.72      380.44      9.65 o 
  -1  10  15      112.13      106.85      5.99 o 
   0  10  15      179.25      160.47      8.94 o 
   1  10  15      131.28      115.27     14.45 o 
   2  10  15       57.94       32.46     15.26 o 
   3  10  15       55.10       42.69      7.90 o 
  -2  11  15        0.25        9.18      2.54 o 
  -1  11  15       24.33       18.19      3.69 o 
   0  11  15       19.38       16.30      6.53 o 
  -8   0  16        0.97        3.60      2.01 o 
  -7   0  16       10.37       15.05     12.22 o 
  -6   0  16      370.50      382.04     11.62 o 
  -5   0  16      534.66      551.87     13.84 o 
  -4   0  16        1.10        0.57      3.89 o 
  -3   0  16      319.13      327.92     14.20 o 
  -2   0  16      415.47      427.56     16.95 o 
  -1   0  16      326.14      260.65     23.94 o 
   0   0  16        5.13       -1.22      4.19 o 
   1   0  16       11.11       10.26      4.03 o 
   2   0  16        3.22        6.42      3.00 o 
   3   0  16       69.90       56.58     10.47 o 
   4   0  16       59.03       61.20      8.08 o 
   5   0  16       69.16       89.93     12.39 o 
   6   0  16       55.29       62.18      8.87 o 
  -8   1  16       48.05       41.02      4.08 o 
  -7   1  16        7.87       13.01      3.81 o 
  -6   1  16        7.23        7.19      3.30 o 
  -5   1  16      104.96      115.31      5.28 o 
  -4   1  16      123.64      125.43      5.07 o 
  -3   1  16        2.58        3.13      2.79 o 
  -2   1  16      265.84      275.30      8.48 o 
  -1   1  16      421.95      406.59     16.67 o 
   0   1  16       71.93       69.31      8.11 o 
   1   1  16        2.89        2.85      5.95 o 
   2   1  16       22.49       16.22      3.10 o 
   3   1  16        0.09        3.72      3.09 o 
   4   1  16        1.09        0.66      2.36 o 
   5   1  16        4.97        8.86      3.35 o 
   6   1  16        0.38        5.12      4.09 o 
  -8   2  16        2.93        4.86      1.97 o 
  -7   2  16       20.33       22.43      9.48 o 
  -6   2  16       13.29        4.88      1.98 o 
  -5   2  16       45.01       35.14      4.08 o 
  -4   2  16        9.79       12.64      2.48 o 
  -3   2  16        8.11        3.70      2.23 o 
  -2   2  16       24.38       39.67      3.32 o 
  -1   2  16      123.46      119.88     12.97 o 
   0   2  16      175.39      165.90     14.59 o 
   1   2  16      348.77      357.40     10.39 o 
   2   2  16      365.46      381.78     19.61 o 
   3   2  16      123.57      131.37     12.38 o 
   4   2  16      167.40      179.16     13.27 o 
   5   2  16       88.88       94.20     10.17 o 
   6   2  16       85.67       82.17     15.24 o 
  -8   3  16       42.40       30.08     11.11 o 
  -7   3  16       29.21       26.70      7.18 o 
  -6   3  16       36.82       32.55     10.43 o 
  -5   3  16       98.73       32.72     42.95 o 
  -4   3  16        6.94        3.67      2.38 o 
  -3   3  16      303.12      342.03      8.67 o 
  -2   3  16        6.25        4.31      2.87 o 
  -1   3  16        6.85       -1.13      3.69 o 
   0   3  16       17.02       25.14      4.66 o 
   1   3  16        6.97        5.35      1.89 o 
   2   3  16      220.53      204.53     16.05 o 
   3   3  16        9.69       -3.12      3.12 o 
   4   3  16        3.63        9.37      3.93 o 
   5   3  16       14.20       12.98      4.31 o 
   6   3  16       68.01       61.90     15.17 o 
  -7   4  16        7.01       -0.18      2.04 o 
  -6   4  16       15.38       11.48      5.04 o 
  -5   4  16        3.86        1.31      2.36 o 
  -4   4  16      190.67      173.10      6.68 o 
  -3   4  16       36.68       30.36      7.24 o 
  -2   4  16       35.50       24.94      7.28 o 
  -1   4  16      195.98      182.85     13.11 o 
   0   4  16      385.98      382.55     13.37 o 
   1   4  16       43.96       32.22     10.60 o 
   2   4  16       35.08       39.39     11.29 o 
   3   4  16      256.02      244.56     30.55 o 
   4   4  16      117.21      107.88     13.93 o 
   5   4  16       34.83       42.51      5.28 o 
   6   4  16       26.48       23.53      4.98 o 
  -7   5  16       65.19       49.02     15.91 o 
  -6   5  16      153.61      152.98     18.98 o 
  -5   5  16       61.38       87.70      5.27 o 
  -4   5  16      123.50      161.87     21.95 o 
  -3   5  16      308.26      372.72     10.84 o 
  -2   5  16       33.28       47.05      7.27 o 
  -1   5  16      184.79      206.20     47.75 o 
   0   5  16      220.89      261.17     24.81 o 
   1   5  16      174.53      215.07     18.70 o 
   2   5  16       41.03       51.25      6.11 o 
   3   5  16       80.32       66.48     10.50 o 
   4   5  16        6.05       18.45      4.96 o 
   5   5  16        2.68        1.22      4.46 o 
  -7   6  16      136.55      134.38      5.57 o 
  -6   6  16        9.54        7.60      1.91 o 
  -5   6  16       23.97       13.76      4.04 o 
  -4   6  16      133.85      125.03      6.24 o 
  -3   6  16        5.83        2.45      2.19 o 
  -2   6  16       10.07        4.93      6.33 o 
  -1   6  16       15.47        4.79     10.03 o 
   0   6  16       65.38       17.37     28.25 o 
   1   6  16       20.35       15.52      2.77 o 
   2   6  16        6.92        3.62      7.21 o 
   3   6  16       59.14       57.32     11.21 o 
   4   6  16       12.24        7.51      5.58 o 
   5   6  16       33.37       30.67     11.24 o 
  -6   7  16        4.39        7.99      2.50 o 
  -5   7  16       16.75       19.75      3.67 o 
  -4   7  16        0.33        2.19      1.69 o 
  -3   7  16        2.94        1.44      0.88 o 
  -2   7  16       19.66        6.88      3.00 o 
  -1   7  16        9.66        5.40      3.04 o 
   0   7  16      152.75       60.91     52.37 o 
   1   7  16       53.40       39.71      6.06 o 
   2   7  16        4.29        3.86      2.87 o 
   3   7  16        1.30       -1.43      2.70 o 
   4   7  16      139.35       93.21     17.85 o 
  -5   8  16        5.82        2.33      1.78 o 
  -4   8  16        0.51        2.08      2.30 o 
  -3   8  16        9.37        4.22      1.60 o 
  -2   8  16        2.30        5.31      2.95 o 
  -1   8  16       40.64       39.37      6.47 o 
   0   8  16      185.63      163.02     15.80 o 
   1   8  16      153.74      122.13     12.90 o 
   2   8  16       12.53        3.60      2.34 o 
   3   8  16        1.78        2.76      2.28 o 
  -4   9  16        4.84        1.07      1.54 o 
  -3   9  16       10.27        2.37      2.27 o 
  -2   9  16       28.91       41.85      3.78 o 
  -1   9  16      147.35      191.82     11.91 o 
   0   9  16        1.18        9.94      3.57 o 
   1   9  16        2.61       -1.82      3.57 o 
   2   9  16       16.12       12.38      5.95 o 
  -2  10  16        8.22        2.90      2.60 o 
  -1  10  16        2.91       -2.70      3.55 o 
   0  10  16        2.30       -2.53      4.79 o 
  -7   1  17        8.83        1.40      2.18 o 
  -6   1  17        1.14        3.03      2.49 o 
  -5   1  17      183.61      261.70     10.87 o 
  -4   1  17        3.75        2.17      2.08 o 
  -3   1  17      163.81      131.29      8.75 o 
  -2   1  17       14.31       33.46      3.13 o 
  -1   1  17       48.06       55.28      7.38 o 
   0   1  17       48.40       39.67      5.01 o 
   1   1  17      128.71       89.71      8.57 o 
   2   1  17       14.32        6.23      2.76 o 
   3   1  17       35.68       24.58      4.86 o 
   4   1  17      132.87      103.39     10.58 o 
   5   1  17       23.12       16.46      3.93 o 
  -7   2  17       78.42       69.54      5.95 o 
  -6   2  17        1.02        1.62      1.91 o 
  -5   2  17       27.54       16.75      7.52 o 
  -4   2  17      363.85      428.67     19.61 o 
  -3   2  17       93.32       93.06      7.18 o 
  -2   2  17        5.25        0.81      1.63 o 
  -1   2  17      384.45      385.02     32.19 o 
   0   2  17      246.75      248.22     13.23 o 
   1   2  17       17.65        6.11      7.26 o 
   2   2  17       52.65       47.46      4.77 o 
   3   2  17      141.31      133.18     11.65 o 
   4   2  17        4.21        4.86      3.85 o 
   5   2  17        0.09       -3.00      3.00 o 
  -7   3  17        4.46        4.84      2.32 o 
  -6   3  17        0.17        9.60      2.11 o 
  -5   3  17        0.13        6.04      2.08 o 
  -4   3  17        2.64        2.50      2.15 o 
  -3   3  17        1.80        2.63      1.42 o 
  -2   3  17        0.57        0.06      1.70 o 
  -1   3  17       11.57       13.29      2.78 o 
   0   3  17       18.05       13.27      4.48 o 
   1   3  17       40.21       19.14      3.53 o 
   2   3  17       63.76       33.10      7.69 o 
   3   3  17       10.86       12.69      4.90 o 
   4   3  17        1.95       -0.02      1.61 o 
   5   3  17       28.42       19.71      5.24 o 
  -6   4  17      102.97       27.01     54.50 o 
  -5   4  17        7.48        2.46      2.69 o 
  -4   4  17       29.48       27.71      3.02 o 
  -3   4  17        3.79        4.60      2.01 o 
  -2   4  17      254.17      244.05      9.71 o 
  -1   4  17       98.09      118.79     12.66 o 
   0   4  17       23.48       30.50      5.15 o 
   1   4  17      105.01       87.84     11.01 o 
   2   4  17        4.16        0.10      3.83 o 
   3   4  17        2.58        3.78      5.72 o 
   4   4  17        3.69        5.54      1.85 o 
  -6   5  17       31.09       28.39      9.36 o 
  -5   5  17       45.25       24.46      7.22 o 
  -4   5  17        0.22        2.52      2.08 o 
  -3   5  17       97.41      120.95      7.75 o 
  -2   5  17      136.67      114.12      6.67 o 
  -1   5  17       40.27       22.94      6.33 o 
   0   5  17       31.14       41.56      5.54 o 
   1   5  17       63.96       70.63      7.91 o 
   2   5  17      208.51      165.22     17.59 o 
   3   5  17       73.00       54.90     11.83 o 
   4   5  17        8.66        1.45      3.01 o 
  -5   6  17        0.26        4.03      1.74 o 
  -4   6  17        0.74        3.36      2.02 o 
  -3   6  17       53.44       38.45      4.06 o 
  -2   6  17        2.62        1.43      2.02 o 
  -1   6  17       92.42      101.14     12.19 o 
   0   6  17       64.23       72.64      8.81 o 
   1   6  17       31.72       31.59      4.09 o 
   2   6  17       84.03       82.11      8.70 o 
   3   6  17        2.22        1.67      3.97 o 
  -4   7  17        2.48        6.71      2.18 o 
  -3   7  17       28.54       24.68      7.61 o 
  -2   7  17       52.85       18.77     24.49 o 
  -1   7  17       46.15       19.28     18.62 o 
   0   7  17        0.34        1.33      2.83 o 
   1   7  17        4.52        3.59      5.87 o 
   2   7  17      174.87      148.35     16.74 o 
   3   7  17       21.19       11.94      6.89 o 
  -3   8  17      172.35      177.61     11.36 o 
  -2   8  17      162.42       20.51      8.94 o 
  -1   8  17       19.32       15.92      5.32 o 
   0   8  17       11.55        9.02      3.90 o 
   1   8  17      169.11      196.62     26.19 o 
  -6   0  18       58.98       54.56      8.78 o 
  -5   0  18        0.62       -0.03      3.29 o 
  -4   0  18       25.74       13.76      5.52 o 
  -3   0  18      131.02      171.88     12.34 o 
  -2   0  18      204.93      226.34     18.79 o 
  -1   0  18        3.29        2.52      1.96 o 
   0   0  18       21.97       30.89      5.56 o 
   1   0  18      256.25      270.42     21.95 o 
   2   0  18      270.51      296.95     20.85 o 
   3   0  18        0.23        1.56      3.24 o 
   4   0  18       45.07       47.09      7.48 o 
  -6   1  18        9.04        1.99      2.43 o 
  -5   1  18        1.26       -1.31      2.06 o 
  -4   1  18       18.77       21.36      2.43 o 
  -3   1  18       43.46       52.23      3.74 o 
  -2   1  18        0.09        1.00      1.99 o 
  -1   1  18        0.80       -2.65      3.15 o 
   0   1  18      207.36      205.43     29.31 o 
   1   1  18      128.58      103.45     13.15 o 
   2   1  18        1.00        6.42      3.67 o 
   3   1  18        0.50       -5.39      5.39 o 
   4   1  18        2.10        3.20      2.50 o 
  -6   2  18       19.75       14.33      3.88 o 
  -5   2  18        4.89        4.48      1.97 o 
  -4   2  18        0.55        2.78      1.78 o 
  -3   2  18       92.44       93.48      5.73 o 
  -2   2  18       72.47       79.19      4.80 o 
  -1   2  18        4.16        2.99      3.56 o 
   0   2  18        2.19        3.84      3.14 o 
   1   2  18       32.38       46.46     10.30 o 
   2   2  18       33.68       30.99      7.75 o 
   3   2  18       15.88        5.33      2.52 o 
   4   2  18        8.67        3.23      2.74 o 
  -5   3  18       30.94       32.58      4.20 o 
  -4   3  18       42.14       50.70      3.94 o 
  -3   3  18      207.73      239.47      9.60 o 
  -2   3  18        5.05        3.01      2.34 o 
  -1   3  18      106.73       81.83      9.84 o 
   0   3  18        1.37        3.17      3.38 o 
   1   3  18        2.74        8.63      4.48 o 
   2   3  18      122.94      108.23     12.76 o 
   3   3  18        2.21       -0.26      2.15 o 
  -5   4  18       19.39       18.57      4.88 o 
  -4   4  18      106.26      106.72      8.63 o 
  -3   4  18        8.89        6.10      2.63 o 
  -2   4  18       34.18       18.21      4.38 o 
  -1   4  18       75.97       68.45      8.53 o 
   0   4  18        4.23        7.93      2.65 o 
   1   4  18        4.67        6.14      1.64 o 
   2   4  18        0.82       -1.19      3.73 o 
   3   4  18       16.59       19.72      3.91 o 
  -4   5  18       79.00       60.83      7.59 o 
  -3   5  18       40.41       18.07      3.66 o 
  -2   5  18       24.08       13.21      4.22 o 
  -1   5  18      114.98       95.37      9.83 o 
   0   5  18       12.88        4.51      2.43 o 
   1   5  18        3.87        7.09      3.48 o 
   2   5  18      133.50      129.21     19.31 o 
  -3   6  18        4.28        4.05      2.04 o 
  -2   6  18       77.18       26.73     34.04 o 
  -1   6  18       18.92       17.01      4.80 o 
   0   6  18        2.46        3.01      3.65 o 
   1   6  18        5.64        8.58      2.54 o 
  -1   7  18       12.47        9.39      3.15 o 
  -4   1  19        7.47       -0.01      2.50 o 
  -3   1  19       16.61        8.06      2.09 o 
  -2   1  19       24.22       35.34      6.20 o 
  -1   1  19        1.21        0.58      3.43 o 
   0   1  19       50.57       43.11      5.77 o 
   1   1  19        1.31        2.41      2.54 o 
   2   1  19        2.72        2.88      4.11 o 
  -4   2  19        0.44       -1.86      2.93 o 
  -3   2  19       40.68       42.66      4.71 o 
  -2   2  19       33.18       20.78      7.43 o 
  -1   2  19       66.33       66.07     10.79 o 
   0   2  19       41.45       47.09      6.66 o 
   1   2  19        1.64        1.45      2.85 o 
   2   2  19        1.05        7.77      3.37 o 
  -3   3  19       17.26        9.31      1.83 o 
  -2   3  19       99.75       84.59     11.80 o 
  -1   3  19      184.82      141.30     17.52 o 
   0   3  19       57.14       49.25      6.52 o 
   1   3  19       18.58        9.97      2.80 o 
  -2   4  19        1.24        5.82      3.63 o 
  -1   4  19        6.94        5.37      2.45 o 
   0   4  19       11.30        1.20      1.86 o 
                                                 
